# Supplementary material for: Disclosing α‐lactalbumin impact on the intestinal and vaginal microbiota of women suffering from polycystic ovary syndrome
Source: Microb Biotechnol. 2024 Oct 4;17(10):e14540. doi: 10.1111/1751-7915.14540 (PMC11450379; doi:10.1111/1751-7915.14540)
Supplement: Supplementary file 2 — Tables S1–S12. [file MBT2-17-e14540-s002.xlsx]

## Sheet: Table_S1
Table S1: Metadata realted to the publicly available fecal and vaginal samples selected for meta-analyses.
	Bioproject	Sample	Clinical condition
Fecal samples	PRJNA659664	SRR12534469	Healthy
	PRJNA659664	SRR12534470	Healthy
	PRJNA659664	SRR12534471	Healthy
	PRJNA659664	SRR12534474	Healthy
	PRJNA659664	SRR12534485	Healthy
	PRJNA659664	SRR12534494	Healthy
	PRJNA659664	SRR12534495	Healthy
	PRJNA659664	SRR12534496	Healthy
	PRJNA659664	SRR12534497	Healthy
	PRJNA659664	SRR12534498	Healthy
	PRJNA659664	SRR12534499	Healthy
	PRJNA659664	SRR12534500	Healthy
	PRJNA659664	SRR12534501	Healthy
	PRJNA659664	SRR12534502	Healthy
	PRJNA659664	SRR12534503	Healthy
	PRJNA659664	SRR12534504	Healthy
	PRJNA659664	SRR12534505	Healthy
	PRJNA659664	SRR12534506	Healthy
	PRJNA659664	SRR12534507	Healthy
	PRJNA659664	SRR12534508	Healthy
	PRJNA659664	SRR12534509	Healthy
	PRJNA659664	SRR12534518	Healthy
	PRJNA659664	SRR12534529	Healthy
	PRJNA659664	SRR12534540	Healthy
	PRJNA659664	SRR12534546	Healthy
	PRJNA659664	SRR12534547	Healthy
	PRJNA659664	SRR12534548	Healthy
	PRJNA659664	SRR12534549	Healthy
	PRJNA659664	SRR12534550	Healthy
	PRJNA659664	SRR12534551	Healthy
	PRJNA659664	SRR12534552	Healthy
	PRJNA779930	SRR16949354	Healthy
	PRJNA779930	SRR16949355	Healthy
	PRJNA779930	SRR16949356	Healthy
	PRJNA779930	SRR16949357	Healthy
	PRJNA779930	SRR16949358	Healthy
	PRJNA779930	SRR16949359	Healthy
	PRJNA779930	SRR16949360	Healthy
	PRJNA779930	SRR16949361	Healthy
	PRJNA779930	SRR16949362	Healthy
	PRJNA779930	SRR16949363	Healthy
	PRJNA779930	SRR16949365	Healthy
	PRJNA779930	SRR16949366	Healthy
	PRJNA779930	SRR16949367	Healthy
	PRJNA779930	SRR16949368	Healthy
	PRJNA779930	SRR16949369	Healthy
	PRJNA779930	SRR16949370	Healthy
	PRJNA779930	SRR16949371	Healthy
	PRJNA779930	SRR16949372	Healthy
	PRJNA779930	SRR16949373	Healthy
	PRJNA779930	SRR16949374	Healthy
	PRJNA899143	SRR22255645	Healthy
	PRJNA899143	SRR22255651	Healthy
	PRJNA899143	SRR22255653	Healthy
	PRJNA899143	SRR22255656	Healthy
	PRJNA899143	SRR22255658	Healthy
	PRJNA899143	SRR22255660	Healthy
	PRJNA899143	SRR22255666	Healthy
	PRJNA899143	SRR22255668	Healthy
	PRJNA899143	SRR22255671	Healthy
	PRJNA899143	SRR22255672	Healthy
	PRJNA899143	SRR22255677	Healthy
	PRJNA899143	SRR22255679	Healthy
	PRJNA899143	SRR22255690	Healthy
	PRJNA899143	SRR22255696	Healthy
	PRJNA899143	SRR22255698	Healthy
	PRJNA899143	SRR22255702	Healthy
	PRJNA899143	SRR22255705	Healthy
	PRJNA899143	SRR22255711	Healthy
	PRJNA899143	SRR22255713	Healthy
	PRJNA899143	SRR22255716	Healthy
	PRJNA899143	SRR22255717	Healthy
	PRJNA899143	SRR22255719	Healthy
	PRJNA899143	SRR22255722	Healthy
	PRJNA899143	SRR22255724	Healthy
	PRJNA899143	SRR22255726	Healthy
	PRJNA899143	SRR22255727	Healthy
	PRJNA899143	SRR22255729	Healthy
	PRJNA899143	SRR22255731	Healthy
	PRJNA899143	SRR22255733	Healthy
	PRJNA899143	SRR22255735	Healthy
	PRJNA899143	SRR22255738	Healthy
	PRJNA899143	SRR22346198	Healthy
	PRJNA899143	SRR22346199	Healthy
	PRJNA899143	SRR22346200	Healthy
	PRJNA899143	SRR22346201	Healthy
	PRJNA899143	SRR22346203	Healthy
	PRJNA899143	SRR22346204	Healthy
	PRJNA899143	SRR22346205	Healthy
	PRJNA899143	SRR22346206	Healthy
	PRJNA899143	SRR22346207	Healthy
	PRJNA899143	SRR22346208	Healthy
	PRJNA899143	SRR22346211	Healthy
	PRJNA899143	SRR22346212	Healthy
	PRJNA899143	SRR22346213	Healthy
	PRJNA899143	SRR22346214	Healthy
	PRJNA899143	SRR22346216	Healthy
	PRJNA899143	SRR22346218	Healthy
	PRJNA899143	SRR22346219	Healthy
	PRJNA899143	SRR22346220	Healthy
	PRJNA899143	SRR22346223	Healthy
	PRJNA899143	SRR22346224	Healthy
	PRJNA899143	SRR22346225	Healthy
	PRJNA899143	SRR22346226	Healthy
	PRJNA899143	SRR22346227	Healthy
	PRJNA899143	SRR22346228	Healthy
	PRJNA899143	SRR22346230	Healthy
	PRJNA899143	SRR22346231	Healthy
	PRJNA899143	SRR22346232	Healthy
	PRJNA899143	SRR22346233	Healthy
	PRJNA899143	SRR22346234	Healthy
	PRJNA899143	SRR22346235	Healthy
	PRJNA899143	SRR22346236	Healthy
	PRJNA899143	SRR22346237	Healthy
	PRJNA899143	SRR22346238	Healthy
	PRJNA899143	SRR22346239	Healthy
	PRJNA899143	SRR22346240	Healthy
	PRJNA899143	SRR22346241	Healthy
	PRJNA899143	SRR22346242	Healthy
	PRJNA899143	SRR22346243	Healthy
	PRJNA899143	SRR22346244	Healthy
	PRJNA899143	SRR22346245	Healthy
	PRJNA899143	SRR22346246	Healthy
	PRJNA899143	SRR22346247	Healthy
	PRJNA899143	SRR22346248	Healthy
	PRJNA899143	SRR22346249	Healthy
	PRJNA899143	SRR22346251	Healthy
	PRJNA899143	SRR22346253	Healthy
	PRJNA899143	SRR22346254	Healthy
	PRJNA899143	SRR22346255	Healthy
	PRJNA899143	SRR22346256	Healthy
	PRJNA899143	SRR22346257	Healthy
	PRJNA899143	SRR22346258	Healthy
	PRJNA899143	SRR22346259	Healthy
	PRJNA899143	SRR22346260	Healthy
	PRJNA899143	SRR22346261	Healthy
	PRJNA899143	SRR22346264	Healthy
	PRJNA899143	SRR22346265	Healthy
	PRJNA899143	SRR22346266	Healthy
	PRJNA899143	SRR22346267	Healthy
	PRJNA899143	SRR22346268	Healthy
	PRJNA899143	SRR22346269	Healthy
	PRJNA899143	SRR22346270	Healthy
	PRJNA899143	SRR22346271	Healthy
	PRJNA899143	SRR22346273	Healthy
	PRJNA899143	SRR22346275	Healthy
	PRJNA899143	SRR22346276	Healthy
	PRJNA899143	SRR22346277	Healthy
	PRJNA899143	SRR22346281	Healthy
	PRJNA899143	SRR22346283	Healthy
	PRJNA899143	SRR22346284	Healthy
	PRJNA899143	SRR22346286	Healthy
	PRJNA899143	SRR22346288	Healthy
	PRJNA899143	SRR22346289	Healthy
	PRJNA899143	SRR22346291	Healthy
	PRJNA899143	SRR22346292	Healthy
	PRJNA899143	SRR22346293	Healthy
	PRJNA899143	SRR22346294	Healthy
	PRJNA899143	SRR22346295	Healthy
	PRJNA899143	SRR22346296	Healthy
	PRJNA899143	SRR22346297	Healthy
	PRJNA899143	SRR22346298	Healthy
	PRJNA899143	SRR22346299	Healthy
	PRJNA899143	SRR22346302	Healthy
	PRJNA899143	SRR22346303	Healthy
	PRJNA899143	SRR22346304	Healthy
	PRJNA899143	SRR22346305	Healthy
	PRJNA899143	SRR22346307	Healthy
	PRJNA899143	SRR22346308	Healthy
	PRJNA899143	SRR22346309	Healthy
	PRJNA899143	SRR22346310	Healthy
	PRJNA899143	SRR22346311	Healthy
	PRJNA899143	SRR22346312	Healthy
	PRJNA899143	SRR22346313	Healthy
	PRJNA899143	SRR22346314	Healthy
	PRJNA899143	SRR22346315	Healthy
	PRJNA899143	SRR22346319	Healthy
	PRJNA899143	SRR22346323	Healthy
	PRJNA899143	SRR22346324	Healthy
	PRJNA899143	SRR22346327	Healthy
	PRJNA899143	SRR22346328	Healthy
	PRJNA899143	SRR22346330	Healthy
	SRP077213	SRR4457864	Healthy
	SRP077213	SRR4457873	Healthy
	SRP077213	SRR4457876	Healthy
	SRP077213	SRR4457877	Healthy
	SRP077213	SRR4457878	Healthy
	SRP077213	SRR4457879	Healthy
	SRP077213	SRR4457880	Healthy
	SRP077213	SRR4457881	Healthy
	SRP077213	SRR4457882	Healthy
	SRP077213	SRR4457883	Healthy
	SRP077213	SRR4457884	Healthy
	SRP077213	SRR4457885	Healthy
	SRP077213	SRR4457886	Healthy
	SRP077213	SRR4457887	Healthy
	SRP077213	SRR4457888	Healthy
	SRP077213	SRR4457889	Healthy
	SRP077213	SRR4457890	Healthy
	SRP077213	SRR4457894	Healthy
	SRP077213	SRR4457906	Healthy
	SRP085887	SRR4159405	Healthy
	SRP085887	SRR4159406	Healthy
	SRP085887	SRR4159407	Healthy
	SRP085887	SRR4159408	Healthy
	SRP085887	SRR4159409	Healthy
	SRP085887	SRR4159410	Healthy
	SRP085887	SRR4159411	Healthy
	SRP085887	SRR4159413	Healthy
	SRP085887	SRR4159414	Healthy
	SRP085887	SRR4159415	Healthy
	SRP085887	SRR4159416	Healthy
	SRP085887	SRR4159417	Healthy
	SRP085887	SRR4159418	Healthy
	SRP085887	SRR4159419	Healthy
	SRP085887	SRR4159420	Healthy
	PRJNA659664	SRR12534472	PCOS
	PRJNA659664	SRR12534473	PCOS
	PRJNA659664	SRR12534475	PCOS
	PRJNA659664	SRR12534476	PCOS
	PRJNA659664	SRR12534477	PCOS
	PRJNA659664	SRR12534478	PCOS
	PRJNA659664	SRR12534479	PCOS
	PRJNA659664	SRR12534480	PCOS
	PRJNA659664	SRR12534481	PCOS
	PRJNA659664	SRR12534482	PCOS
	PRJNA659664	SRR12534483	PCOS
	PRJNA659664	SRR12534484	PCOS
	PRJNA659664	SRR12534486	PCOS
	PRJNA659664	SRR12534487	PCOS
	PRJNA659664	SRR12534488	PCOS
	PRJNA659664	SRR12534489	PCOS
	PRJNA659664	SRR12534490	PCOS
	PRJNA659664	SRR12534491	PCOS
	PRJNA659664	SRR12534492	PCOS
	PRJNA659664	SRR12534493	PCOS
	PRJNA659664	SRR12534512	PCOS
	PRJNA659664	SRR12534515	PCOS
	PRJNA659664	SRR12534517	PCOS
	PRJNA659664	SRR12534522	PCOS
	PRJNA659664	SRR12534525	PCOS
	PRJNA659664	SRR12534528	PCOS
	PRJNA659664	SRR12534533	PCOS
	PRJNA659664	SRR12534534	PCOS
	PRJNA659664	SRR12534536	PCOS
	PRJNA779930	SRR16949343	PCOS
	PRJNA779930	SRR16949344	PCOS
	PRJNA779930	SRR16949345	PCOS
	PRJNA779930	SRR16949346	PCOS
	PRJNA779930	SRR16949347	PCOS
	PRJNA779930	SRR16949348	PCOS
	PRJNA779930	SRR16949349	PCOS
	PRJNA779930	SRR16949350	PCOS
	PRJNA779930	SRR16949351	PCOS
	PRJNA779930	SRR16949352	PCOS
	PRJNA779930	SRR16949353	PCOS
	PRJNA779930	SRR16949364	PCOS
	PRJNA779930	SRR16949375	PCOS
	PRJNA779930	SRR16949376	PCOS
	PRJNA779930	SRR16949377	PCOS
	PRJNA779930	SRR16949378	PCOS
	PRJNA779930	SRR16949379	PCOS
	PRJNA779930	SRR16949380	PCOS
	PRJNA779930	SRR16949381	PCOS
	PRJNA779930	SRR16949382	PCOS
	PRJNA899143	SRR22255636	PCOS
	PRJNA899143	SRR22255637	PCOS
	PRJNA899143	SRR22255639	PCOS
	PRJNA899143	SRR22255640	PCOS
	PRJNA899143	SRR22255641	PCOS
	PRJNA899143	SRR22255642	PCOS
	PRJNA899143	SRR22255643	PCOS
	PRJNA899143	SRR22255644	PCOS
	PRJNA899143	SRR22255646	PCOS
	PRJNA899143	SRR22255647	PCOS
	PRJNA899143	SRR22255648	PCOS
	PRJNA899143	SRR22255649	PCOS
	PRJNA899143	SRR22255650	PCOS
	PRJNA899143	SRR22255652	PCOS
	PRJNA899143	SRR22255654	PCOS
	PRJNA899143	SRR22255655	PCOS
	PRJNA899143	SRR22255657	PCOS
	PRJNA899143	SRR22255659	PCOS
	PRJNA899143	SRR22255661	PCOS
	PRJNA899143	SRR22255662	PCOS
	PRJNA899143	SRR22255663	PCOS
	PRJNA899143	SRR22255664	PCOS
	PRJNA899143	SRR22255665	PCOS
	PRJNA899143	SRR22255667	PCOS
	PRJNA899143	SRR22255669	PCOS
	PRJNA899143	SRR22255670	PCOS
	PRJNA899143	SRR22255673	PCOS
	PRJNA899143	SRR22255674	PCOS
	PRJNA899143	SRR22255675	PCOS
	PRJNA899143	SRR22255676	PCOS
	PRJNA899143	SRR22255678	PCOS
	PRJNA899143	SRR22255680	PCOS
	PRJNA899143	SRR22255681	PCOS
	PRJNA899143	SRR22255683	PCOS
	PRJNA899143	SRR22255684	PCOS
	PRJNA899143	SRR22255685	PCOS
	PRJNA899143	SRR22255686	PCOS
	PRJNA899143	SRR22255687	PCOS
	PRJNA899143	SRR22255688	PCOS
	PRJNA899143	SRR22255693	PCOS
	PRJNA899143	SRR22255700	PCOS
	PRJNA899143	SRR22255704	PCOS
	PRJNA899143	SRR22255707	PCOS
	PRJNA899143	SRR22255709	PCOS
	PRJNA899143	SRR22346202	PCOS
	PRJNA899143	SRR22346209	PCOS
	PRJNA899143	SRR22346210	PCOS
	PRJNA899143	SRR22346215	PCOS
	PRJNA899143	SRR22346217	PCOS
	PRJNA899143	SRR22346221	PCOS
	PRJNA899143	SRR22346229	PCOS
	PRJNA899143	SRR22346252	PCOS
	PRJNA899143	SRR22346263	PCOS
	PRJNA899143	SRR22346272	PCOS
	PRJNA899143	SRR22346274	PCOS
	PRJNA899143	SRR22346278	PCOS
	PRJNA899143	SRR22346280	PCOS
	PRJNA899143	SRR22346285	PCOS
	PRJNA899143	SRR22346300	PCOS
	PRJNA899143	SRR22346301	PCOS
	PRJNA899143	SRR22346306	PCOS
	PRJNA899143	SRR22346318	PCOS
	PRJNA899143	SRR22346320	PCOS
	PRJNA899143	SRR22346321	PCOS
	PRJNA899143	SRR22346322	PCOS
	PRJNA899143	SRR22346325	PCOS
	PRJNA899143	SRR22346326	PCOS
	PRJNA899143	SRR22346329	PCOS
	SRP077213	SRR4457865	PCOS
	SRP077213	SRR4457866	PCOS
	SRP077213	SRR4457867	PCOS
	SRP077213	SRR4457868	PCOS
	SRP077213	SRR4457869	PCOS
	SRP077213	SRR4457870	PCOS
	SRP077213	SRR4457871	PCOS
	SRP077213	SRR4457872	PCOS
	SRP077213	SRR4457874	PCOS
	SRP077213	SRR4457875	PCOS
	SRP077213	SRR4457891	PCOS
	SRP077213	SRR4457892	PCOS
	SRP077213	SRR4457893	PCOS
	SRP077213	SRR4457895	PCOS
	SRP077213	SRR4457896	PCOS
	SRP077213	SRR4457897	PCOS
	SRP077213	SRR4457898	PCOS
	SRP077213	SRR4457899	PCOS
	SRP077213	SRR4457900	PCOS
	SRP077213	SRR4457901	PCOS
	SRP077213	SRR4457902	PCOS
	SRP077213	SRR4457903	PCOS
	SRP077213	SRR4457904	PCOS
	SRP077213	SRR4457905	PCOS
	SRP085887	SRR4159378	PCOS
	SRP085887	SRR4159379	PCOS
	SRP085887	SRR4159380	PCOS
	SRP085887	SRR4159381	PCOS
	SRP085887	SRR4159382	PCOS
	SRP085887	SRR4159383	PCOS
	SRP085887	SRR4159384	PCOS
	SRP085887	SRR4159385	PCOS
	SRP085887	SRR4159386	PCOS
	SRP085887	SRR4159387	PCOS
	SRP085887	SRR4159388	PCOS
	SRP085887	SRR4159389	PCOS
	SRP085887	SRR4159399	PCOS
	SRP085887	SRR4159390	PCOS
	SRP085887	SRR4159391	PCOS
	SRP085887	SRR4159392	PCOS
	SRP085887	SRR4159393	PCOS
	SRP085887	SRR4159394	PCOS
	SRP085887	SRR4159395	PCOS
	SRP085887	SRR4159396	PCOS
	SRP085887	SRR4159397	PCOS
	SRP085887	SRR4159398	PCOS
	SRP085887	SRR4159399	PCOS
	SRP085887	SRR4159400	PCOS
	SRP085887	SRR4159401	PCOS
	SRP085887	SRR4159402	PCOS
	SRP085887	SRR4159403	PCOS
	SRP085887	SRR4159404	PCOS
	SRP085887	SRR4159412	PCOS
	SRP085887	SRR4159421	PCOS
	SRP085887	SRR4159422	PCOS
	SRP085887	SRR4159423	PCOS
	SRP085887	SRR4159424	PCOS
	SRP085887	SRR4159425	PCOS
Vaginal samples	PRJEB45093	ERR5953446	CTRL
	PRJEB45093	ERR5953470	CTRL
	PRJEB45093	ERR5953502	CTRL
	PRJEB45093	ERR5953566	CTRL
	PRJEB45093	ERR5953598	CTRL
	PRJEB45093	ERR5953622	CTRL
	PRJEB45093	ERR5953646	CTRL
	PRJEB45093	ERR5953676	CTRL
	PRJEB45093	ERR5953682	CTRL
	PRJEB45093	ERR5953688	CTRL
	PRJEB45093	ERR5953694	CTRL
	PRJEB45093	ERR5953700	CTRL
	PRJEB45093	ERR5953706	CTRL
	PRJEB45093	ERR5953712	CTRL
	PRJEB45093	ERR5953718	CTRL
	PRJEB45093	ERR5953724	CTRL
	PRJEB45093	ERR5953730	CTRL
	PRJEB45093	ERR5953734	CTRL
	PRJEB45093	ERR5953738	CTRL
	PRJEB45093	ERR5953744	CTRL
	PRJEB45093	ERR5953750	CTRL
	PRJEB45093	ERR5953756	CTRL
	PRJNA548879	SRR9302396	CTRL
	PRJNA548879	SRR9302397	CTRL
	PRJNA548879	SRR9302398	CTRL
	PRJNA548879	SRR9302399	CTRL
	PRJNA548879	SRR9302400	CTRL
	PRJNA548879	SRR9302401	CTRL
	PRJNA548879	SRR9302402	CTRL
	PRJNA548879	SRR9302403	CTRL
	PRJNA548879	SRR9302404	CTRL
	PRJNA548879	SRR9302405	CTRL
	PRJNA548879	SRR9302419	CTRL
	PRJNA548879	SRR9302420	CTRL
	PRJNA548879	SRR9302421	CTRL
	PRJNA548879	SRR9302422	CTRL
	PRJNA548879	SRR9302423	CTRL
	PRJNA548879	SRR9302424	CTRL
	PRJNA548879	SRR9302425	CTRL
	PRJNA548879	SRR9302426	CTRL
	PRJNA548879	SRR9302428	CTRL
	PRJNA548879	SRR9302451	CTRL
	PRJNA745060	SRR15082041	CTRL
	PRJNA745060	SRR15082042	CTRL
	PRJNA745060	SRR15082043	CTRL
	PRJNA745060	SRR15082044	CTRL
	PRJNA745060	SRR15082046	CTRL
	PRJNA745060	SRR15082047	CTRL
	PRJNA745060	SRR15082048	CTRL
	PRJNA745060	SRR15082049	CTRL
	PRJNA745060	SRR15082050	CTRL
	PRJNA745060	SRR15082051	CTRL
	PRJNA745060	SRR15082052	CTRL
	PRJNA745060	SRR15082053	CTRL
	PRJNA745060	SRR15082054	CTRL
	PRJNA745060	SRR15082055	CTRL
	PRJNA745060	SRR15082057	CTRL
	PRJNA745060	SRR15082058	CTRL
	PRJNA745060	SRR15082059	CTRL
	PRJNA745060	SRR15082060	CTRL
	PRJNA745060	SRR15082061	CTRL
	PRJNA745060	SRR15082062	CTRL
	PRJNA745060	SRR15082063	CTRL
	PRJNA745060	SRR15082064	CTRL
	PRJNA745060	SRR15082065	CTRL
	PRJNA745060	SRR15082066	CTRL
	PRJNA745060	SRR15082069	CTRL
	PRJNA745060	SRR15082070	CTRL
	PRJNA745060	SRR15082071	CTRL
	PRJNA745060	SRR15082072	CTRL
	PRJNA745060	SRR15082073	CTRL
	PRJNA745060	SRR15082074	CTRL
	PRJNA745060	SRR15082075	CTRL
	PRJNA745060	SRR15082076	CTRL
	PRJNA904086	SRR22573471	CTRL
	PRJNA904086	SRR22573482	CTRL
	PRJNA904086	SRR22573493	CTRL
	PRJNA904086	SRR22573504	CTRL
	PRJNA904086	SRR22573512	CTRL
	PRJNA904086	SRR22573523	CTRL
	PRJNA904086	SRR22573535	CTRL
	PRJNA904086	SRR22573546	CTRL
	PRJNA904086	SRR22573557	CTRL
	PRJNA904086	SRR22573568	CTRL
	PRJNA904086	SRR22573570	CTRL
	PRJNA904086	SRR22573571	CTRL
	PRJNA904086	SRR22573572	CTRL
	OEP000469	101V	CTRL
	OEP000469	103V	CTRL
	OEP000469	104V	CTRL
	OEP000469	106V	CTRL
	OEP000469	110V	CTRL
	OEP000469	111V	CTRL
	OEP000469	114V	CTRL
	OEP000469	117V	CTRL
	OEP000469	119V	CTRL
	OEP000469	11V	CTRL
	OEP000469	124V	CTRL
	OEP000469	125V	CTRL
	OEP000469	126V	CTRL
	OEP000469	127V	CTRL
	OEP000469	129V	CTRL
	OEP000469	12V	CTRL
	OEP000469	130V	CTRL
	OEP000469	134V	CTRL
	OEP000469	19V	CTRL
	OEP000469	32V	CTRL
	OEP000469	33V	CTRL
	OEP000469	39V	CTRL
	OEP000469	40V	CTRL
	OEP000469	45V	CTRL
	OEP000469	46V	CTRL
	OEP000469	48V	CTRL
	OEP000469	50V	CTRL
	OEP000469	53V	CTRL
	OEP000469	54V	CTRL
	OEP000469	58V	CTRL
	OEP000469	62V	CTRL
	OEP000469	65V	CTRL
	OEP000469	69V	CTRL
	OEP000469	6V	CTRL
	OEP000469	70V	CTRL
	OEP000469	72V	CTRL
	OEP000469	73V	CTRL
	OEP000469	74V	CTRL
	OEP000469	75V	CTRL
	OEP000469	77V	CTRL
	OEP000469	80V	CTRL
	OEP000469	81V	CTRL
	OEP000469	82V	CTRL
	OEP000469	83V	CTRL
	OEP000469	84V	CTRL
	OEP000469	8V	CTRL
	OEP000469	91V	CTRL
	OEP000469	95V	CTRL
	OEP000469	96V	CTRL
	OEP000469	97V	CTRL
	OEP000469	99V	CTRL
	PRJNA699990	SRR13676866	PCOS
	PRJNA699990	SRR13676867	PCOS
	PRJNA699990	SRR13676868	PCOS
	PRJNA699990	SRR13676869	PCOS
	PRJNA699990	SRR13676870	PCOS
	PRJNA699990	SRR13676871	PCOS
	PRJNA699990	SRR13676872	PCOS
	PRJNA699990	SRR13676873	PCOS
	PRJNA699990	SRR13676874	PCOS
	PRJNA699990	SRR13676875	PCOS
	PRJNA699990	SRR13676876	PCOS
	PRJNA699990	SRR13676877	PCOS
	PRJNA699990	SRR13676878	PCOS
	PRJNA699990	SRR13676879	PCOS
	PRJNA699990	SRR13676880	PCOS
	PRJNA699990	SRR13676881	PCOS
	PRJNA699990	SRR13676882	PCOS
	PRJNA699990	SRR13676883	PCOS
	PRJNA699990	SRR13676884	PCOS
	PRJNA699990	SRR13676885	PCOS
	PRJNA699990	SRR13676886	PCOS
	PRJNA699990	SRR13676887	PCOS
	PRJNA699990	SRR13676888	PCOS
	PRJNA699990	SRR13676889	PCOS
	PRJNA699990	SRR13676890	PCOS
	PRJNA699990	SRR13676891	PCOS
	PRJNA699990	SRR13676892	PCOS
	PRJNA699990	SRR13676893	PCOS
	PRJNA699990	SRR13676894	PCOS
	PRJNA699990	SRR13676895	PCOS
	PRJNA699990	SRR13676896	PCOS
	PRJNA699990	SRR13676897	PCOS
	PRJNA699990	SRR13676898	PCOS
	PRJNA699990	SRR13676899	PCOS
	PRJNA699990	SRR13676900	PCOS
	PRJNA699990	SRR13676901	PCOS
	PRJNA699990	SRR13676902	PCOS
	PRJNA699990	SRR13676903	PCOS
	PRJNA699990	SRR13676904	PCOS
	PRJNA699990	SRR13676905	PCOS
	PRJNA699990	SRR13676906	PCOS
	PRJNA699990	SRR13676907	PCOS
	PRJNA699990	SRR13676908	PCOS
	PRJNA699990	SRR13676909	PCOS
	PRJNA699990	SRR13676910	PCOS
	PRJNA699990	SRR13676911	PCOS
	PRJNA699990	SRR13676912	PCOS
	PRJNA699990	SRR13676913	PCOS
	PRJNA699990	SRR13676914	PCOS
	PRJNA699990	SRR13676915	PCOS
	PRJNA699990	SRR13676916	PCOS
	PRJNA699990	SRR13676917	PCOS
	PRJNA699990	SRR13676918	PCOS
	PRJNA699990	SRR13676919	PCOS
	PRJNA699990	SRR13676920	PCOS
	PRJNA699990	SRR13676921	PCOS
	PRJNA699990	SRR13676922	PCOS
	PRJNA699990	SRR13676923	PCOS
	PRJNA699990	SRR13676924	PCOS
	PRJNA699990	SRR13676925	PCOS
	PRJNA699990	SRR13676926	PCOS
	PRJNA699990	SRR13676927	PCOS
	PRJNA699990	SRR13676928	PCOS
	PRJNA699990	SRR13676929	PCOS
	PRJNA699990	SRR13676930	PCOS
	PRJNA699990	SRR13676931	PCOS
	PRJNA699990	SRR13676932	PCOS
	PRJNA699990	SRR13676933	PCOS
	PRJNA699990	SRR13676934	PCOS
	PRJNA699990	SRR13676935	PCOS
	PRJNA699990	SRR13676936	PCOS
	PRJNA699990	SRR13676937	PCOS
	PRJNA699990	SRR13676938	PCOS
	PRJNA699990	SRR13676939	PCOS
	PRJNA699990	SRR13676940	PCOS
	PRJNA699990	SRR13676941	PCOS
	PRJNA699990	SRR13676942	PCOS
	PRJNA699990	SRR13676943	PCOS
	PRJNA699990	SRR13676944	PCOS
	PRJNA699990	SRR13676945	PCOS
	PRJNA699990	SRR13676946	PCOS
	PRJNA699990	SRR13676947	PCOS
	PRJNA699990	SRR13676948	PCOS
	PRJNA699990	SRR13676949	PCOS
	PRJNA699990	SRR13676950	PCOS
	PRJNA699990	SRR13676951	PCOS
	PRJNA699990	SRR13676952	PCOS
	PRJNA699990	SRR13676953	PCOS
	PRJNA699990	SRR13676954	PCOS
	OEP000469	38V	PCOS
	OEP000469	107V	PCOS
	OEP000469	122V	PCOS
	OEP000469	109V	PCOS
	OEP000469	87V	PCOS
	OEP000469	100V	PCOS
	OEP000469	44V	PCOS
	OEP000469	1V	PCOS
	OEP000469	37V	PCOS
	OEP000469	85V	PCOS
	OEP000469	115V	PCOS
	OEP000469	112V	PCOS
	OEP000469	76V	PCOS
	OEP000469	55V	PCOS
	OEP000469	131V	PCOS
	OEP000469	105V	PCOS
	OEP000469	2V	PCOS
	OEP000469	29V	PCOS
	OEP000469	93V	PCOS
	OEP000469	102V	PCOS
	OEP000469	94V	PCOS
	OEP000469	10V	PCOS
	OEP000469	34V	PCOS
	OEP000469	86V	PCOS
	OEP000469	123V	PCOS
	OEP000469	20V	PCOS
	OEP000469	67V	PCOS
	OEP000469	121V	PCOS
	OEP000469	71V	PCOS
	OEP000469	133V	PCOS
	OEP000469	113V	PCOS
	OEP000469	78V	PCOS
	OEP000469	90V	PCOS
	OEP000469	108V	PCOS
	OEP000469	41V	PCOS
	OEP000469	30V	PCOS
	OEP000469	132V	PCOS
	OEP000469	92V	PCOS
	OEP000469	4V	PCOS
	OEP000469	89V	PCOS
	OEP000469	57V	PCOS
	OEP000469	51V	PCOS
	OEP000469	88V	PCOS
	OEP000469	118V	PCOS
	OEP000469	63V	PCOS
	OEP000469	116V	PCOS
	OEP000469	59V	PCOS

## Sheet: Table_S2
Table S2: Filtering report of the publicly available fecal and vaginal samples selected for the meta-analyses.
	Bioproject	Sample	Input	Filtered reads	Denoised	Non-chimeric	Clinical condition
Fecal samples	PRJNA659664	SRR12534469	141618	103826	103826	92846	Healthy
	PRJNA659664	SRR12534470	129343	99037	99037	95408	Healthy
	PRJNA659664	SRR12534471	113334	73929	73929	66974	Healthy
	PRJNA659664	SRR12534474	105781	74550	74550	68979	Healthy
	PRJNA659664	SRR12534485	73165	51950	51950	50205	Healthy
	PRJNA659664	SRR12534494	124365	95577	95577	88948	Healthy
	PRJNA659664	SRR12534495	125120	92968	92968	86052	Healthy
	PRJNA659664	SRR12534496	89068	64665	64665	59746	Healthy
	PRJNA659664	SRR12534497	108314	77529	77529	75274	Healthy
	PRJNA659664	SRR12534498	122920	93918	93918	87208	Healthy
	PRJNA659664	SRR12534499	78745	57865	57865	54830	Healthy
	PRJNA659664	SRR12534500	94235	70540	70540	66524	Healthy
	PRJNA659664	SRR12534501	113264	79288	79288	73020	Healthy
	PRJNA659664	SRR12534502	132089	100532	100532	96476	Healthy
	PRJNA659664	SRR12534503	76584	57396	57396	52693	Healthy
	PRJNA659664	SRR12534504	105294	79532	79532	77581	Healthy
	PRJNA659664	SRR12534505	86677	63840	63840	60644	Healthy
	PRJNA659664	SRR12534506	114167	87893	87893	81549	Healthy
	PRJNA659664	SRR12534507	94660	69059	69059	65820	Healthy
	PRJNA659664	SRR12534508	190396	135393	135393	109492	Healthy
	PRJNA659664	SRR12534509	130895	91531	91531	79098	Healthy
	PRJNA659664	SRR12534518	142186	109570	109570	91707	Healthy
	PRJNA659664	SRR12534529	76663	52174	52174	49936	Healthy
	PRJNA659664	SRR12534540	102545	74367	74367	65790	Healthy
	PRJNA659664	SRR12534546	88698	66644	66644	59439	Healthy
	PRJNA659664	SRR12534547	94850	72739	72739	69119	Healthy
	PRJNA659664	SRR12534548	107683	79300	79300	73067	Healthy
	PRJNA659664	SRR12534549	105023	76841	76841	70864	Healthy
	PRJNA659664	SRR12534550	111606	82324	82324	78873	Healthy
	PRJNA659664	SRR12534551	116597	87672	87672	82130	Healthy
	PRJNA659664	SRR12534552	101221	67358	67358	59682	Healthy
	PRJNA779930	SRR16949354	42810	39271	39271	23603	Healthy
	PRJNA779930	SRR16949355	47710	44776	44776	21572	Healthy
	PRJNA779930	SRR16949356	54820	52074	52074	28790	Healthy
	PRJNA779930	SRR16949357	57108	54791	54791	32530	Healthy
	PRJNA779930	SRR16949358	45728	43752	43752	27592	Healthy
	PRJNA779930	SRR16949359	58192	55505	55505	27924	Healthy
	PRJNA779930	SRR16949360	54939	52469	52469	34857	Healthy
	PRJNA779930	SRR16949361	56787	53952	53952	29124	Healthy
	PRJNA779930	SRR16949362	65794	63147	63147	29322	Healthy
	PRJNA779930	SRR16949363	50549	46400	46400	25133	Healthy
	PRJNA779930	SRR16949365	44693	41742	41742	22136	Healthy
	PRJNA779930	SRR16949366	49192	45614	45614	26733	Healthy
	PRJNA779930	SRR16949367	38731	36136	36136	21939	Healthy
	PRJNA779930	SRR16949368	41356	37785	37785	16514	Healthy
	PRJNA779930	SRR16949369	51178	47073	47073	26594	Healthy
	PRJNA779930	SRR16949370	59291	54930	54930	32955	Healthy
	PRJNA779930	SRR16949371	38984	35681	35681	20183	Healthy
	PRJNA779930	SRR16949372	54063	49956	49956	24373	Healthy
	PRJNA779930	SRR16949373	50974	47329	47329	26667	Healthy
	PRJNA779930	SRR16949374	38925	35609	35609	19344	Healthy
	PRJNA899143	SRR22255645	68181	55316	55316	37679	Healthy
	PRJNA899143	SRR22255651	15436	12830	12830	9884	Healthy
	PRJNA899143	SRR22255653	23957	19532	19532	15613	Healthy
	PRJNA899143	SRR22255656	22413	18110	18110	13168	Healthy
	PRJNA899143	SRR22255658	16712	13092	13092	11018	Healthy
	PRJNA899143	SRR22255660	21920	17877	17877	13002	Healthy
	PRJNA899143	SRR22255666	23398	19443	19443	15727	Healthy
	PRJNA899143	SRR22255668	27157	20968	20968	14894	Healthy
	PRJNA899143	SRR22255671	26391	21573	21573	14859	Healthy
	PRJNA899143	SRR22255672	24804	20352	20352	16456	Healthy
	PRJNA899143	SRR22255677	18575	15323	15323	10969	Healthy
	PRJNA899143	SRR22255679	25214	20401	20401	17337	Healthy
	PRJNA899143	SRR22255690	22103	18652	18652	14471	Healthy
	PRJNA899143	SRR22255696	25622	21655	21655	15032	Healthy
	PRJNA899143	SRR22255698	27155	22089	22089	18547	Healthy
	PRJNA899143	SRR22255702	26955	22247	22247	19592	Healthy
	PRJNA899143	SRR22255705	28775	23245	23245	18713	Healthy
	PRJNA899143	SRR22255711	29015	23805	23805	21960	Healthy
	PRJNA899143	SRR22255713	18829	15492	15492	13034	Healthy
	PRJNA899143	SRR22255716	7277	5883	5883	4963	Healthy
	PRJNA899143	SRR22255717	24421	20246	20246	12748	Healthy
	PRJNA899143	SRR22255719	25564	20877	20877	16110	Healthy
	PRJNA899143	SRR22255722	23468	18582	18582	14410	Healthy
	PRJNA899143	SRR22255724	28314	23405	23405	18964	Healthy
	PRJNA899143	SRR22255726	48957	39387	39387	31312	Healthy
	PRJNA899143	SRR22255727	19114	15143	15143	12583	Healthy
	PRJNA899143	SRR22255729	26683	22064	22064	18590	Healthy
	PRJNA899143	SRR22255731	21060	17448	17448	13275	Healthy
	PRJNA899143	SRR22255733	22538	18814	18814	16995	Healthy
	PRJNA899143	SRR22255735	22721	18033	18033	15822	Healthy
	PRJNA899143	SRR22255738	16936	13811	13811	11693	Healthy
	PRJNA899143	SRR22346198	18652	15285	15285	13002	Healthy
	PRJNA899143	SRR22346199	22100	17511	17511	15842	Healthy
	PRJNA899143	SRR22346200	25001	20549	20549	17309	Healthy
	PRJNA899143	SRR22346201	23569	18796	18796	16209	Healthy
	PRJNA899143	SRR22346203	24905	20011	20011	17624	Healthy
	PRJNA899143	SRR22346204	14983	12081	12081	9071	Healthy
	PRJNA899143	SRR22346205	27473	22401	22401	19310	Healthy
	PRJNA899143	SRR22346206	28802	22956	22956	20919	Healthy
	PRJNA899143	SRR22346207	18448	14984	14984	12794	Healthy
	PRJNA899143	SRR22346208	23967	19124	19124	17232	Healthy
	PRJNA899143	SRR22346211	7318	5809	5809	5227	Healthy
	PRJNA899143	SRR22346212	26999	21785	21785	19633	Healthy
	PRJNA899143	SRR22346213	20735	16697	16697	12169	Healthy
	PRJNA899143	SRR22346214	23835	19450	19450	18565	Healthy
	PRJNA899143	SRR22346216	22976	18724	18724	14250	Healthy
	PRJNA899143	SRR22346218	23329	19009	19009	15517	Healthy
	PRJNA899143	SRR22346219	20951	16840	16840	14488	Healthy
	PRJNA899143	SRR22346220	16211	13035	13035	10953	Healthy
	PRJNA899143	SRR22346223	24864	20214	20214	13022	Healthy
	PRJNA899143	SRR22346224	28307	22759	22759	17456	Healthy
	PRJNA899143	SRR22346225	25695	21055	21055	16924	Healthy
	PRJNA899143	SRR22346226	26454	22278	22278	19645	Healthy
	PRJNA899143	SRR22346227	23663	19529	19529	15971	Healthy
	PRJNA899143	SRR22346228	26911	21964	21964	15835	Healthy
	PRJNA899143	SRR22346230	29767	23878	23878	17322	Healthy
	PRJNA899143	SRR22346231	22186	18091	18091	15592	Healthy
	PRJNA899143	SRR22346232	23056	18897	18897	16910	Healthy
	PRJNA899143	SRR22346233	29040	23950	23950	16788	Healthy
	PRJNA899143	SRR22346234	27483	22871	22871	18356	Healthy
	PRJNA899143	SRR22346235	18110	14109	14109	13044	Healthy
	PRJNA899143	SRR22346236	29947	24416	24416	18883	Healthy
	PRJNA899143	SRR22346237	23194	18729	18729	13342	Healthy
	PRJNA899143	SRR22346238	19485	15668	15668	12242	Healthy
	PRJNA899143	SRR22346239	36948	30575	30575	24183	Healthy
	PRJNA899143	SRR22346240	11383	9253	9253	7178	Healthy
	PRJNA899143	SRR22346241	28209	23081	23081	20204	Healthy
	PRJNA899143	SRR22346242	31523	26259	26259	21924	Healthy
	PRJNA899143	SRR22346243	14923	12010	12010	10359	Healthy
	PRJNA899143	SRR22346244	18473	15181	15181	12178	Healthy
	PRJNA899143	SRR22346245	17033	13917	13917	12756	Healthy
	PRJNA899143	SRR22346246	18267	14850	14850	11614	Healthy
	PRJNA899143	SRR22346247	25613	20326	20326	17733	Healthy
	PRJNA899143	SRR22346248	29462	23773	23773	21266	Healthy
	PRJNA899143	SRR22346249	17382	14209	14209	12878	Healthy
	PRJNA899143	SRR22346251	10874	8692	8692	8081	Healthy
	PRJNA899143	SRR22346253	24828	20205	20205	14636	Healthy
	PRJNA899143	SRR22346254	28191	22658	22658	21006	Healthy
	PRJNA899143	SRR22346255	24557	19817	19817	15135	Healthy
	PRJNA899143	SRR22346256	24886	20145	20145	15845	Healthy
	PRJNA899143	SRR22346257	11456	9243	9243	7978	Healthy
	PRJNA899143	SRR22346258	29090	24098	24098	19666	Healthy
	PRJNA899143	SRR22346259	24352	19741	19741	16216	Healthy
	PRJNA899143	SRR22346260	19784	16012	16012	11599	Healthy
	PRJNA899143	SRR22346261	20623	16713	16713	13991	Healthy
	PRJNA899143	SRR22346264	52756	43455	43455	33884	Healthy
	PRJNA899143	SRR22346265	23506	19285	19285	16219	Healthy
	PRJNA899143	SRR22346266	21296	16458	16458	12505	Healthy
	PRJNA899143	SRR22346267	20527	16404	16404	12840	Healthy
	PRJNA899143	SRR22346268	16102	13231	13231	11692	Healthy
	PRJNA899143	SRR22346269	59272	48214	48214	36597	Healthy
	PRJNA899143	SRR22346270	30038	23848	23848	19763	Healthy
	PRJNA899143	SRR22346271	55785	45306	45306	38063	Healthy
	PRJNA899143	SRR22346273	27487	22648	22648	18115	Healthy
	PRJNA899143	SRR22346275	19865	16438	16438	12812	Healthy
	PRJNA899143	SRR22346276	22066	18060	18060	13543	Healthy
	PRJNA899143	SRR22346277	25146	20234	20234	15235	Healthy
	PRJNA899143	SRR22346281	28333	22789	22789	17493	Healthy
	PRJNA899143	SRR22346283	19771	15978	15978	13510	Healthy
	PRJNA899143	SRR22346284	27176	21432	21432	19227	Healthy
	PRJNA899143	SRR22346286	28248	22757	22757	17857	Healthy
	PRJNA899143	SRR22346288	29509	24120	24120	17956	Healthy
	PRJNA899143	SRR22346289	17333	14096	14096	12119	Healthy
	PRJNA899143	SRR22346291	26872	22377	22377	14355	Healthy
	PRJNA899143	SRR22346292	30200	24924	24924	19018	Healthy
	PRJNA899143	SRR22346293	25859	21328	21328	14536	Healthy
	PRJNA899143	SRR22346294	25768	20684	20684	15573	Healthy
	PRJNA899143	SRR22346295	21774	18198	18198	11722	Healthy
	PRJNA899143	SRR22346296	34377	27648	27648	24974	Healthy
	PRJNA899143	SRR22346297	29259	24204	24204	19314	Healthy
	PRJNA899143	SRR22346298	28965	23875	23875	20932	Healthy
	PRJNA899143	SRR22346299	16415	13244	13244	10873	Healthy
	PRJNA899143	SRR22346302	7783	6538	6538	5543	Healthy
	PRJNA899143	SRR22346303	19785	15849	15849	14296	Healthy
	PRJNA899143	SRR22346304	32442	26445	26445	22041	Healthy
	PRJNA899143	SRR22346305	20251	16173	16173	12973	Healthy
	PRJNA899143	SRR22346307	16471	13298	13298	13031	Healthy
	PRJNA899143	SRR22346308	13379	11051	11051	9221	Healthy
	PRJNA899143	SRR22346309	20815	16943	16943	14736	Healthy
	PRJNA899143	SRR22346310	22088	17834	17834	16333	Healthy
	PRJNA899143	SRR22346311	20616	16550	16550	14398	Healthy
	PRJNA899143	SRR22346312	29039	24065	24065	20617	Healthy
	PRJNA899143	SRR22346313	27141	22715	22715	18993	Healthy
	PRJNA899143	SRR22346314	18018	15200	15200	12304	Healthy
	PRJNA899143	SRR22346315	25398	21273	21273	17884	Healthy
	PRJNA899143	SRR22346319	14392	11805	11805	9339	Healthy
	PRJNA899143	SRR22346323	9649	7645	7645	7142	Healthy
	PRJNA899143	SRR22346324	14417	12010	12010	10117	Healthy
	PRJNA899143	SRR22346327	21492	17800	17800	13912	Healthy
	PRJNA899143	SRR22346328	24385	19545	19545	16185	Healthy
	PRJNA899143	SRR22346330	46155	38111	38111	29516	Healthy
	SRP077213	SRR4457864	112598	78798	78798	57644	Healthy
	SRP077213	SRR4457873	106023	76469	76469	58787	Healthy
	SRP077213	SRR4457876	152482	116445	116445	90850	Healthy
	SRP077213	SRR4457877	143912	104009	104009	85281	Healthy
	SRP077213	SRR4457878	79245	60389	60389	52946	Healthy
	SRP077213	SRR4457879	129776	97607	97607	80800	Healthy
	SRP077213	SRR4457880	110893	84806	84806	70395	Healthy
	SRP077213	SRR4457881	139784	102884	102884	83939	Healthy
	SRP077213	SRR4457882	102241	81349	81349	60265	Healthy
	SRP077213	SRR4457883	130855	102396	102396	84747	Healthy
	SRP077213	SRR4457884	119357	89660	89660	67223	Healthy
	SRP077213	SRR4457885	52835	41551	41551	33917	Healthy
	SRP077213	SRR4457886	109863	84529	84529	70260	Healthy
	SRP077213	SRR4457887	154201	115158	115158	90491	Healthy
	SRP077213	SRR4457888	155912	117702	117702	98209	Healthy
	SRP077213	SRR4457889	137355	100364	100364	80409	Healthy
	SRP077213	SRR4457890	93070	66057	66057	57142	Healthy
	SRP077213	SRR4457894	119662	84469	84469	67365	Healthy
	SRP077213	SRR4457906	143951	113758	113758	96369	Healthy
	SRP085887	SRR4159405	49184	35312	35312	33585	Healthy
	SRP085887	SRR4159406	45457	31770	31770	31249	Healthy
	SRP085887	SRR4159407	46586	33487	33487	31349	Healthy
	SRP085887	SRR4159408	50382	37292	37292	34010	Healthy
	SRP085887	SRR4159409	46464	33178	33178	32687	Healthy
	SRP085887	SRR4159410	42985	30110	30110	29294	Healthy
	SRP085887	SRR4159411	44113	29804	29804	25345	Healthy
	SRP085887	SRR4159413	42467	27966	27966	26503	Healthy
	SRP085887	SRR4159414	51343	36338	36338	35701	Healthy
	SRP085887	SRR4159415	46658	33635	33635	30835	Healthy
	SRP085887	SRR4159416	49124	36274	36274	35290	Healthy
	SRP085887	SRR4159417	42243	29432	29432	28687	Healthy
	SRP085887	SRR4159418	48884	34957	34957	32020	Healthy
	SRP085887	SRR4159419	45292	25814	25814	24357	Healthy
	SRP085887	SRR4159420	52224	38805	38805	36677	Healthy
	PRJNA659664	SRR12534472	150210	103298	103298	98698	PCOS
	PRJNA659664	SRR12534473	118240	88838	88838	76612	PCOS
	PRJNA659664	SRR12534475	31520	9638	9638	9495	PCOS
	PRJNA659664	SRR12534476	137878	94818	94818	94530	PCOS
	PRJNA659664	SRR12534477	96362	70793	70793	66742	PCOS
	PRJNA659664	SRR12534478	115749	65120	65120	55803	PCOS
	PRJNA659664	SRR12534479	135102	92236	92236	90254	PCOS
	PRJNA659664	SRR12534480	94804	70147	70147	60581	PCOS
	PRJNA659664	SRR12534481	110647	71792	71792	71607	PCOS
	PRJNA659664	SRR12534482	78022	50919	50919	50368	PCOS
	PRJNA659664	SRR12534483	110063	78157	78157	73524	PCOS
	PRJNA659664	SRR12534484	181466	124127	124127	107620	PCOS
	PRJNA659664	SRR12534486	112818	85704	85704	69363	PCOS
	PRJNA659664	SRR12534487	142161	101031	101031	98576	PCOS
	PRJNA659664	SRR12534488	133698	89219	89219	84436	PCOS
	PRJNA659664	SRR12534489	167769	120330	120330	111853	PCOS
	PRJNA659664	SRR12534490	136725	100102	100102	98403	PCOS
	PRJNA659664	SRR12534491	291521	205543	205543	193781	PCOS
	PRJNA659664	SRR12534492	161998	108796	108796	101593	PCOS
	PRJNA659664	SRR12534493	196975	133688	133688	116280	PCOS
	PRJNA659664	SRR12534512	99979	73908	73908	65993	PCOS
	PRJNA659664	SRR12534515	82043	62185	62185	59392	PCOS
	PRJNA659664	SRR12534517	105933	81058	81058	78180	PCOS
	PRJNA659664	SRR12534522	88757	65501	65501	62648	PCOS
	PRJNA659664	SRR12534525	65747	44856	44856	43279	PCOS
	PRJNA659664	SRR12534528	108544	78461	78461	74443	PCOS
	PRJNA659664	SRR12534533	115613	87277	87277	72064	PCOS
	PRJNA659664	SRR12534534	113116	87324	87324	74770	PCOS
	PRJNA659664	SRR12534536	130906	95581	95581	89942	PCOS
	PRJNA779930	SRR16949343	62210	59486	59486	30198	PCOS
	PRJNA779930	SRR16949344	61228	58018	58018	33388	PCOS
	PRJNA779930	SRR16949345	53394	51083	51083	29468	PCOS
	PRJNA779930	SRR16949346	40226	37126	37126	24762	PCOS
	PRJNA779930	SRR16949347	31420	28635	28635	16878	PCOS
	PRJNA779930	SRR16949348	58662	55670	55670	35638	PCOS
	PRJNA779930	SRR16949349	36583	34841	34841	11972	PCOS
	PRJNA779930	SRR16949350	54935	52532	52532	24408	PCOS
	PRJNA779930	SRR16949351	67037	63612	63612	45805	PCOS
	PRJNA779930	SRR16949352	52544	50145	50145	28362	PCOS
	PRJNA779930	SRR16949353	47056	43759	43759	19656	PCOS
	PRJNA779930	SRR16949364	35323	32751	32751	22810	PCOS
	PRJNA779930	SRR16949375	42286	39078	39078	19012	PCOS
	PRJNA779930	SRR16949376	54304	51645	51645	33829	PCOS
	PRJNA779930	SRR16949377	61340	57269	57269	30415	PCOS
	PRJNA779930	SRR16949378	55028	52049	52049	32103	PCOS
	PRJNA779930	SRR16949379	66813	63549	63549	35829	PCOS
	PRJNA779930	SRR16949380	58844	56179	56179	34149	PCOS
	PRJNA779930	SRR16949381	59815	56283	56283	32037	PCOS
	PRJNA779930	SRR16949382	67421	64702	64702	34945	PCOS
	PRJNA899143	SRR22255636	28854	22234	22234	18464	PCOS
	PRJNA899143	SRR22255637	21490	17667	17667	13607	PCOS
	PRJNA899143	SRR22255639	17997	14557	14557	10830	PCOS
	PRJNA899143	SRR22255640	22381	18042	18042	15964	PCOS
	PRJNA899143	SRR22255641	21809	17548	17548	12667	PCOS
	PRJNA899143	SRR22255642	19229	14787	14787	11889	PCOS
	PRJNA899143	SRR22255643	18641	14563	14563	12168	PCOS
	PRJNA899143	SRR22255644	25219	20954	20954	17511	PCOS
	PRJNA899143	SRR22255646	40244	33237	33237	23339	PCOS
	PRJNA899143	SRR22255647	20694	17264	17264	13975	PCOS
	PRJNA899143	SRR22255648	16587	13455	13455	11568	PCOS
	PRJNA899143	SRR22255649	23823	19627	19627	16344	PCOS
	PRJNA899143	SRR22255650	21883	17512	17512	14194	PCOS
	PRJNA899143	SRR22255652	25363	20370	20370	15597	PCOS
	PRJNA899143	SRR22255654	23624	19421	19421	13254	PCOS
	PRJNA899143	SRR22255655	25023	20542	20542	16422	PCOS
	PRJNA899143	SRR22255657	19249	15440	15440	9098	PCOS
	PRJNA899143	SRR22255659	20747	16912	16912	12318	PCOS
	PRJNA899143	SRR22255661	23660	17602	17602	13049	PCOS
	PRJNA899143	SRR22255662	20843	16610	16610	13761	PCOS
	PRJNA899143	SRR22255663	22494	18659	18659	13174	PCOS
	PRJNA899143	SRR22255664	20192	15950	15950	12909	PCOS
	PRJNA899143	SRR22255665	21993	17881	17881	13963	PCOS
	PRJNA899143	SRR22255667	23526	19509	19509	14439	PCOS
	PRJNA899143	SRR22255669	17963	14904	14904	10377	PCOS
	PRJNA899143	SRR22255670	25607	20878	20878	15806	PCOS
	PRJNA899143	SRR22255673	18799	14240	14240	11071	PCOS
	PRJNA899143	SRR22255674	10767	8721	8721	6331	PCOS
	PRJNA899143	SRR22255675	23857	19831	19831	16659	PCOS
	PRJNA899143	SRR22255676	25009	20348	20348	15597	PCOS
	PRJNA899143	SRR22255678	21369	17709	17709	14269	PCOS
	PRJNA899143	SRR22255680	26035	21204	21204	15653	PCOS
	PRJNA899143	SRR22255681	23253	19246	19246	12555	PCOS
	PRJNA899143	SRR22255683	18770	15169	15169	12799	PCOS
	PRJNA899143	SRR22255684	24530	19999	19999	14896	PCOS
	PRJNA899143	SRR22255685	25560	21032	21032	16754	PCOS
	PRJNA899143	SRR22255686	24605	20445	20445	16556	PCOS
	PRJNA899143	SRR22255687	28138	22797	22797	19994	PCOS
	PRJNA899143	SRR22255688	26935	22283	22283	17402	PCOS
	PRJNA899143	SRR22255693	26882	22012	22012	16583	PCOS
	PRJNA899143	SRR22255700	29682	24123	24123	21142	PCOS
	PRJNA899143	SRR22255704	26352	21349	21349	15889	PCOS
	PRJNA899143	SRR22255707	20028	16376	16376	15310	PCOS
	PRJNA899143	SRR22255709	31325	25935	25935	20172	PCOS
	PRJNA899143	SRR22346202	21655	17372	17372	13624	PCOS
	PRJNA899143	SRR22346209	18450	15029	15029	10490	PCOS
	PRJNA899143	SRR22346210	26301	21224	21224	18613	PCOS
	PRJNA899143	SRR22346215	31220	25399	25399	20531	PCOS
	PRJNA899143	SRR22346217	22561	17972	17972	12940	PCOS
	PRJNA899143	SRR22346221	17477	14188	14188	12340	PCOS
	PRJNA899143	SRR22346229	22710	18710	18710	16333	PCOS
	PRJNA899143	SRR22346252	33362	27073	27073	23255	PCOS
	PRJNA899143	SRR22346263	29396	23590	23590	19898	PCOS
	PRJNA899143	SRR22346272	28367	23226	23226	20709	PCOS
	PRJNA899143	SRR22346274	29680	24302	24302	20268	PCOS
	PRJNA899143	SRR22346278	28727	23444	23444	16076	PCOS
	PRJNA899143	SRR22346280	30875	24948	24948	20705	PCOS
	PRJNA899143	SRR22346285	23575	19270	19270	16120	PCOS
	PRJNA899143	SRR22346300	17400	13916	13916	12097	PCOS
	PRJNA899143	SRR22346301	30270	24474	24474	20491	PCOS
	PRJNA899143	SRR22346306	33011	27341	27341	24196	PCOS
	PRJNA899143	SRR22346318	18510	15360	15360	12107	PCOS
	PRJNA899143	SRR22346320	16231	13508	13508	10497	PCOS
	PRJNA899143	SRR22346321	16300	13401	13401	12297	PCOS
	PRJNA899143	SRR22346322	12561	10146	10146	9275	PCOS
	PRJNA899143	SRR22346325	16702	13792	13792	11366	PCOS
	PRJNA899143	SRR22346326	24626	19862	19862	17533	PCOS
	PRJNA899143	SRR22346329	26388	21680	21680	18059	PCOS
	SRP077213	SRR4457865	122378	100116	100116	78276	PCOS
	SRP077213	SRR4457866	128884	104064	104064	78139	PCOS
	SRP077213	SRR4457867	113555	90115	90115	72143	PCOS
	SRP077213	SRR4457868	115707	93908	93908	75465	PCOS
	SRP077213	SRR4457869	103561	82379	82379	63217	PCOS
	SRP077213	SRR4457870	119431	94908	94908	76367	PCOS
	SRP077213	SRR4457871	118127	93993	93993	74071	PCOS
	SRP077213	SRR4457872	110287	86555	86555	71305	PCOS
	SRP077213	SRR4457874	102778	81517	81517	66043	PCOS
	SRP077213	SRR4457875	82993	67534	67534	53956	PCOS
	SRP077213	SRR4457891	143837	108282	108282	87753	PCOS
	SRP077213	SRR4457892	142445	110003	110003	82006	PCOS
	SRP077213	SRR4457893	68059	56029	56029	45682	PCOS
	SRP077213	SRR4457895	141093	101966	101966	84596	PCOS
	SRP077213	SRR4457896	155490	118669	118669	95084	PCOS
	SRP077213	SRR4457897	148090	115144	115144	85593	PCOS
	SRP077213	SRR4457898	127889	95798	95798	81601	PCOS
	SRP077213	SRR4457899	105525	80099	80099	64340	PCOS
	SRP077213	SRR4457900	121600	89740	89740	69413	PCOS
	SRP077213	SRR4457901	138530	105053	105053	83235	PCOS
	SRP077213	SRR4457902	141803	105045	105045	81912	PCOS
	SRP077213	SRR4457903	117890	86827	86827	71263	PCOS
	SRP077213	SRR4457904	98945	74957	74957	61775	PCOS
	SRP077213	SRR4457905	165854	123697	123697	102275	PCOS
	SRP085887	SRR4159378	36238	28869	28869	28857	PCOS
	SRP085887	SRR4159379	32505	25248	25248	24597	PCOS
	SRP085887	SRR4159380	32422	26102	26102	25808	PCOS
	SRP085887	SRR4159381	31164	23989	23989	22651	PCOS
	SRP085887	SRR4159382	31182	24881	24881	24678	PCOS
	SRP085887	SRR4159383	36756	30516	30516	29540	PCOS
	SRP085887	SRR4159384	37303	30790	30790	30783	PCOS
	SRP085887	SRR4159385	50356	41881	41881	41624	PCOS
	SRP085887	SRR4159386	38452	30785	30785	29960	PCOS
	SRP085887	SRR4159387	39504	31354	31354	31327	PCOS
	SRP085887	SRR4159388	19115	15526	15526	14782	PCOS
	SRP085887	SRR4159389	40824	33975	33975	33676	PCOS
	SRP085887	SRR4159399	33566	27108	27108	27108	PCOS
	SRP085887	SRR4159390	31468	25337	25337	25337	PCOS
	SRP085887	SRR4159391	23491	18513	18513	17455	PCOS
	SRP085887	SRR4159392	33566	27108	27108	27108	PCOS
	SRP085887	SRR4159393	46797	37797	37797	37032	PCOS
	SRP085887	SRR4159394	49379	39727	39727	39727	PCOS
	SRP085887	SRR4159395	38823	31604	31604	30379	PCOS
	SRP085887	SRR4159396	22529	18267	18267	18230	PCOS
	SRP085887	SRR4159397	21836	17673	17673	17673	PCOS
	SRP085887	SRR4159398	30599	24654	24654	24654	PCOS
	SRP085887	SRR4159399	24783	20064	20064	20064	PCOS
	SRP085887	SRR4159400	28767	21250	21250	21250	PCOS
	SRP085887	SRR4159401	40777	32798	32798	32349	PCOS
	SRP085887	SRR4159402	25602	19681	19681	19681	PCOS
	SRP085887	SRR4159403	24278	15462	15462	15462	PCOS
	SRP085887	SRR4159404	18354	15437	15437	15112	PCOS
	SRP085887	SRR4159412	28215	21181	21181	21181	PCOS
	SRP085887	SRR4159421	23774	18724	18724	18718	PCOS
	SRP085887	SRR4159422	25586	19647	19647	19647	PCOS
	SRP085887	SRR4159423	30784	24771	24771	23728	PCOS
	SRP085887	SRR4159424	44091	35825	35825	35825	PCOS
	SRP085887	SRR4159425	31074	25068	25068	25068	PCOS
Vaginal samples	PRJEB45093	ERR5953446	26117	24984	24984	24984	Healthy
	PRJEB45093	ERR5953470	24060	23100	23100	23097	Healthy
	PRJEB45093	ERR5953502	3233	2743	2743	2743	Healthy
	PRJEB45093	ERR5953566	19015	17926	17926	16753	Healthy
	PRJEB45093	ERR5953598	64266	55259	55259	52136	Healthy
	PRJEB45093	ERR5953622	736	454	454	454	Healthy
	PRJEB45093	ERR5953646	41315	38732	38732	37917	Healthy
	PRJEB45093	ERR5953676	38967	37624	37624	32453	Healthy
	PRJEB45093	ERR5953682	25631	24974	24974	24847	Healthy
	PRJEB45093	ERR5953688	36637	34681	34681	32667	Healthy
	PRJEB45093	ERR5953694	33218	31983	31983	31983	Healthy
	PRJEB45093	ERR5953700	40407	39437	39437	29693	Healthy
	PRJEB45093	ERR5953706	51885	50425	50425	50338	Healthy
	PRJEB45093	ERR5953712	37534	36240	36240	32791	Healthy
	PRJEB45093	ERR5953718	27135	26327	26327	26113	Healthy
	PRJEB45093	ERR5953724	38173	36828	36828	31417	Healthy
	PRJEB45093	ERR5953730	26678	26048	26048	25830	Healthy
	PRJEB45093	ERR5953734	28198	27516	27516	27360	Healthy
	PRJEB45093	ERR5953738	47755	44875	44875	34130	Healthy
	PRJEB45093	ERR5953744	54883	52909	52909	49921	Healthy
	PRJEB45093	ERR5953750	45382	41445	41445	34435	Healthy
	PRJEB45093	ERR5953756	42015	41129	41129	35665	Healthy
	PRJNA548879	SRR9302396	58869	55298	55298	50946	Healthy
	PRJNA548879	SRR9302397	57432	53423	53423	53419	Healthy
	PRJNA548879	SRR9302398	64392	60163	60163	56036	Healthy
	PRJNA548879	SRR9302399	55520	51814	51814	51799	Healthy
	PRJNA548879	SRR9302400	59498	55419	55419	55384	Healthy
	PRJNA548879	SRR9302401	33758	31346	31346	31344	Healthy
	PRJNA548879	SRR9302402	63163	58997	58997	55020	Healthy
	PRJNA548879	SRR9302403	62342	58159	58159	56248	Healthy
	PRJNA548879	SRR9302404	33233	31380	31380	31316	Healthy
	PRJNA548879	SRR9302405	41716	39307	39307	39307	Healthy
	PRJNA548879	SRR9302419	43766	40822	40822	36665	Healthy
	PRJNA548879	SRR9302420	42084	39512	39512	38782	Healthy
	PRJNA548879	SRR9302421	57069	53527	53527	52940	Healthy
	PRJNA548879	SRR9302422	37672	35322	35322	33461	Healthy
	PRJNA548879	SRR9302423	49860	46576	46576	46343	Healthy
	PRJNA548879	SRR9302424	62342	58588	58588	58578	Healthy
	PRJNA548879	SRR9302425	64151	60551	60551	60498	Healthy
	PRJNA548879	SRR9302426	56639	53511	53511	53499	Healthy
	PRJNA548879	SRR9302428	32897	30962	30962	30943	Healthy
	PRJNA548879	SRR9302451	50456	47326	47326	47227	Healthy
	PRJNA745060	SRR15082041	23010	7454	7454	7454	Healthy
	PRJNA745060	SRR15082042	10259	3972	3972	3972	Healthy
	PRJNA745060	SRR15082043	46138	18030	18030	18030	Healthy
	PRJNA745060	SRR15082044	18115	7756	7756	7756	Healthy
	PRJNA745060	SRR15082046	18011	6492	6492	6492	Healthy
	PRJNA745060	SRR15082047	22100	8688	8688	8688	Healthy
	PRJNA745060	SRR15082048	17193	6759	6759	6759	Healthy
	PRJNA745060	SRR15082049	16672	6703	6703	6703	Healthy
	PRJNA745060	SRR15082050	13300	1483	1483	1483	Healthy
	PRJNA745060	SRR15082051	17528	7652	7652	7652	Healthy
	PRJNA745060	SRR15082052	17157	6775	6775	6775	Healthy
	PRJNA745060	SRR15082053	19047	7220	7220	7220	Healthy
	PRJNA745060	SRR15082054	19917	8763	8763	8763	Healthy
	PRJNA745060	SRR15082055	130247	51579	51579	51579	Healthy
	PRJNA745060	SRR15082057	18848	6403	6403	6403	Healthy
	PRJNA745060	SRR15082058	18180	7426	7426	7426	Healthy
	PRJNA745060	SRR15082059	21152	9061	9061	9061	Healthy
	PRJNA745060	SRR15082060	19731	8773	8773	8773	Healthy
	PRJNA745060	SRR15082061	149503	51669	51669	51432	Healthy
	PRJNA745060	SRR15082062	129119	49523	49523	49523	Healthy
	PRJNA745060	SRR15082063	20716	1667	1667	1660	Healthy
	PRJNA745060	SRR15082064	33893	4418	4418	4418	Healthy
	PRJNA745060	SRR15082065	19415	1546	1546	1546	Healthy
	PRJNA745060	SRR15082066	32288	4308	4308	4308	Healthy
	PRJNA745060	SRR15082069	20296	3018	3018	3018	Healthy
	PRJNA745060	SRR15082070	42903	4789	4789	4789	Healthy
	PRJNA745060	SRR15082071	33770	4251	4251	4251	Healthy
	PRJNA745060	SRR15082072	19401	1927	1927	1927	Healthy
	PRJNA745060	SRR15082073	35549	4658	4658	4658	Healthy
	PRJNA745060	SRR15082074	32034	2304	2304	2304	Healthy
	PRJNA745060	SRR15082075	27980	3191	3191	3191	Healthy
	PRJNA745060	SRR15082076	16595	884	884	884	Healthy
	PRJNA904086	SRR22573471	135328	134652	134652	134058	Healthy
	PRJNA904086	SRR22573482	124245	123741	123741	123711	Healthy
	PRJNA904086	SRR22573493	139966	139309	139309	135699	Healthy
	PRJNA904086	SRR22573504	139996	139412	139412	112759	Healthy
	PRJNA904086	SRR22573512	122071	113665	113665	112571	Healthy
	PRJNA904086	SRR22573523	104283	103751	103751	87997	Healthy
	PRJNA904086	SRR22573535	98231	97683	97683	97683	Healthy
	PRJNA904086	SRR22573546	134802	134222	134222	133994	Healthy
	PRJNA904086	SRR22573557	139979	139213	139213	138527	Healthy
	PRJNA904086	SRR22573568	134806	134396	134396	132158	Healthy
	PRJNA904086	SRR22573570	139955	139358	139358	136804	Healthy
	PRJNA904086	SRR22573571	127618	127041	127041	126792	Healthy
	PRJNA904086	SRR22573572	137509	136794	136794	131432	Healthy
	OEP000469	101V	65329	63984	63984	63984	Healthy
	OEP000469	103V	56787	55595	55595	55595	Healthy
	OEP000469	104V	78064	70789	70789	70789	Healthy
	OEP000469	106V	64898	59061	59061	57262	Healthy
	OEP000469	110V	59821	58008	58008	57870	Healthy
	OEP000469	111V	52417	51138	51138	51138	Healthy
	OEP000469	114V	59362	53161	53161	53161	Healthy
	OEP000469	117V	63520	62263	62263	62230	Healthy
	OEP000469	119V	55367	54219	54219	54219	Healthy
	OEP000469	11V	65711	38287	38287	38287	Healthy
	OEP000469	124V	69423	63099	63099	61665	Healthy
	OEP000469	125V	72269	65917	65917	65917	Healthy
	OEP000469	126V	69100	61388	61388	61388	Healthy
	OEP000469	127V	60354	54889	54889	54889	Healthy
	OEP000469	129V	71300	65002	65002	64648	Healthy
	OEP000469	12V	58307	41959	41959	41357	Healthy
	OEP000469	130V	67035	64591	64591	64591	Healthy
	OEP000469	134V	56690	53896	53896	52052	Healthy
	OEP000469	19V	70781	65048	65048	65048	Healthy
	OEP000469	32V	72576	65326	65326	65326	Healthy
	OEP000469	33V	90803	63609	63609	63609	Healthy
	OEP000469	39V	52392	36618	36618	36618	Healthy
	OEP000469	40V	75284	66203	66203	65556	Healthy
	OEP000469	45V	79567	55085	55085	55085	Healthy
	OEP000469	46V	61706	47406	47406	46401	Healthy
	OEP000469	48V	86015	60039	60039	60039	Healthy
	OEP000469	50V	66219	57827	57827	57308	Healthy
	OEP000469	53V	85090	75019	75019	75019	Healthy
	OEP000469	54V	85503	75791	75791	75791	Healthy
	OEP000469	58V	56621	53879	53879	53355	Healthy
	OEP000469	62V	66108	59471	59471	59471	Healthy
	OEP000469	65V	40990	36928	36928	36928	Healthy
	OEP000469	69V	44972	43026	43026	42202	Healthy
	OEP000469	6V	119180	70099	70099	70099	Healthy
	OEP000469	70V	58958	57573	57573	57210	Healthy
	OEP000469	72V	56442	50979	50979	50634	Healthy
	OEP000469	73V	55420	45323	45323	45323	Healthy
	OEP000469	74V	60955	56172	56172	55037	Healthy
	OEP000469	75V	58180	56896	56896	56842	Healthy
	OEP000469	77V	47442	46372	46372	46372	Healthy
	OEP000469	80V	69917	64154	64154	62102	Healthy
	OEP000469	81V	51088	49732	49732	49732	Healthy
	OEP000469	82V	64447	59595	59595	58124	Healthy
	OEP000469	83V	61603	59694	59694	59324	Healthy
	OEP000469	84V	61326	60134	60134	60134	Healthy
	OEP000469	8V	95935	68492	68492	68186	Healthy
	OEP000469	91V	75737	68712	68712	68673	Healthy
	OEP000469	95V	58017	53252	53252	51883	Healthy
	OEP000469	96V	54238	53053	53053	53053	Healthy
	OEP000469	97V	58293	52817	52817	52817	Healthy
	OEP000469	99V	52113	47222	47222	47222	Healthy
	PRJNA699990	SRR13676866	79875	76278	76278	76145	PCOS
	PRJNA699990	SRR13676867	79965	77355	77355	77298	PCOS
	PRJNA699990	SRR13676868	79965	76710	76710	69913	PCOS
	PRJNA699990	SRR13676869	79973	77154	77154	70931	PCOS
	PRJNA699990	SRR13676870	79875	77020	77020	74112	PCOS
	PRJNA699990	SRR13676871	79981	77666	77666	74333	PCOS
	PRJNA699990	SRR13676872	79961	76813	76813	73552	PCOS
	PRJNA699990	SRR13676873	80300	77639	77639	77618	PCOS
	PRJNA699990	SRR13676874	79886	76925	76925	75699	PCOS
	PRJNA699990	SRR13676875	79701	74292	74292	72222	PCOS
	PRJNA699990	SRR13676876	79990	77328	77328	76737	PCOS
	PRJNA699990	SRR13676877	79835	76546	76546	69119	PCOS
	PRJNA699990	SRR13676878	79992	77174	77174	68422	PCOS
	PRJNA699990	SRR13676879	80074	77062	77062	69958	PCOS
	PRJNA699990	SRR13676880	79947	77462	77462	74352	PCOS
	PRJNA699990	SRR13676881	80074	76605	76605	70175	PCOS
	PRJNA699990	SRR13676882	80021	77206	77206	70754	PCOS
	PRJNA699990	SRR13676883	80103	77118	77118	69808	PCOS
	PRJNA699990	SRR13676884	79802	77265	77265	71500	PCOS
	PRJNA699990	SRR13676885	80165	77158	77158	77047	PCOS
	PRJNA699990	SRR13676886	79724	73459	73459	70671	PCOS
	PRJNA699990	SRR13676887	79972	77267	77267	75482	PCOS
	PRJNA699990	SRR13676888	50672	48740	48740	48671	PCOS
	PRJNA699990	SRR13676889	79909	77432	77432	76908	PCOS
	PRJNA699990	SRR13676890	79944	76578	76578	70379	PCOS
	PRJNA699990	SRR13676891	80027	77286	77286	77132	PCOS
	PRJNA699990	SRR13676892	80028	76650	76650	71947	PCOS
	PRJNA699990	SRR13676893	80269	77064	77064	76078	PCOS
	PRJNA699990	SRR13676894	79646	76240	76240	71221	PCOS
	PRJNA699990	SRR13676895	80155	77102	77102	73035	PCOS
	PRJNA699990	SRR13676896	80159	77137	77137	76717	PCOS
	PRJNA699990	SRR13676897	79843	74262	74262	71343	PCOS
	PRJNA699990	SRR13676898	79854	74263	74263	71048	PCOS
	PRJNA699990	SRR13676899	80179	74234	74234	68493	PCOS
	PRJNA699990	SRR13676900	80317	74231	74231	74226	PCOS
	PRJNA699990	SRR13676901	80651	75170	75170	63187	PCOS
	PRJNA699990	SRR13676902	79752	73629	73629	67441	PCOS
	PRJNA699990	SRR13676903	79748	72824	72824	65978	PCOS
	PRJNA699990	SRR13676904	79837	73999	73999	65441	PCOS
	PRJNA699990	SRR13676905	79840	73629	73629	69036	PCOS
	PRJNA699990	SRR13676906	79791	73345	73345	73195	PCOS
	PRJNA699990	SRR13676907	79964	73516	73516	73057	PCOS
	PRJNA699990	SRR13676908	80066	73837	73837	71078	PCOS
	PRJNA699990	SRR13676909	79699	72882	72882	72882	PCOS
	PRJNA699990	SRR13676910	79896	73430	73430	73006	PCOS
	PRJNA699990	SRR13676911	79899	73853	73853	73828	PCOS
	PRJNA699990	SRR13676912	79828	73612	73612	73612	PCOS
	PRJNA699990	SRR13676913	79949	74274	74274	71353	PCOS
	PRJNA699990	SRR13676914	80116	74112	74112	71039	PCOS
	PRJNA699990	SRR13676915	80232	73712	73712	66180	PCOS
	PRJNA699990	SRR13676916	79818	73867	73867	71071	PCOS
	PRJNA699990	SRR13676917	80005	73827	73827	73827	PCOS
	PRJNA699990	SRR13676918	80095	74894	74894	73808	PCOS
	PRJNA699990	SRR13676919	80497	74151	74151	71526	PCOS
	PRJNA699990	SRR13676920	79945	74236	74236	74119	PCOS
	PRJNA699990	SRR13676921	80292	73511	73511	73094	PCOS
	PRJNA699990	SRR13676922	79849	73279	73279	73142	PCOS
	PRJNA699990	SRR13676923	80090	74010	74010	72932	PCOS
	PRJNA699990	SRR13676924	80122	73693	73693	71867	PCOS
	PRJNA699990	SRR13676925	79924	73566	73566	73566	PCOS
	PRJNA699990	SRR13676926	80237	74709	74709	62794	PCOS
	PRJNA699990	SRR13676927	80301	74225	74225	74225	PCOS
	PRJNA699990	SRR13676928	79910	74310	74310	70214	PCOS
	PRJNA699990	SRR13676929	80030	73799	73799	66256	PCOS
	PRJNA699990	SRR13676930	79835	72846	72846	72846	PCOS
	PRJNA699990	SRR13676931	79778	74175	74175	72759	PCOS
	PRJNA699990	SRR13676932	79778	73019	73019	73007	PCOS
	PRJNA699990	SRR13676933	80374	74211	74211	72789	PCOS
	PRJNA699990	SRR13676934	79993	74444	74444	74250	PCOS
	PRJNA699990	SRR13676935	79873	73872	73872	71347	PCOS
	PRJNA699990	SRR13676936	79798	74122	74122	66605	PCOS
	PRJNA699990	SRR13676937	80428	74764	74764	67196	PCOS
	PRJNA699990	SRR13676938	80170	73565	73565	67380	PCOS
	PRJNA699990	SRR13676939	79777	73832	73832	71358	PCOS
	PRJNA699990	SRR13676940	79834	73354	73354	68882	PCOS
	PRJNA699990	SRR13676941	79745	73033	73033	71000	PCOS
	PRJNA699990	SRR13676942	80086	73796	73796	73404	PCOS
	PRJNA699990	SRR13676943	80103	73363	73363	73363	PCOS
	PRJNA699990	SRR13676944	79890	76817	76817	76479	PCOS
	PRJNA699990	SRR13676945	79901	76770	76770	76629	PCOS
	PRJNA699990	SRR13676946	80051	76884	76884	76831	PCOS
	PRJNA699990	SRR13676947	80299	77533	77533	76991	PCOS
	PRJNA699990	SRR13676948	79938	76679	76679	70755	PCOS
	PRJNA699990	SRR13676949	80207	77357	77357	77275	PCOS
	PRJNA699990	SRR13676950	80072	77146	77146	74528	PCOS
	PRJNA699990	SRR13676951	80216	77617	77617	77253	PCOS
	PRJNA699990	SRR13676952	79994	76689	76689	74891	PCOS
	PRJNA699990	SRR13676953	79850	73374	73374	63073	PCOS
	PRJNA699990	SRR13676954	80138	77419	77419	77347	PCOS
	OEP000469	38V	50472	42908	42908	42863	PCOS
	OEP000469	107V	61448	58986	58986	57916	PCOS
	OEP000469	122V	71714	68887	68887	67592	PCOS
	OEP000469	109V	62862	59913	59913	59913	PCOS
	OEP000469	87V	96967	92026	92026	92026	PCOS
	OEP000469	100V	44857	42762	42762	41426	PCOS
	OEP000469	44V	63983	52485	52485	52355	PCOS
	OEP000469	1V	104077	94046	94046	93926	PCOS
	OEP000469	37V	64640	55633	55633	54826	PCOS
	OEP000469	85V	51030	48955	48955	47825	PCOS
	OEP000469	115V	49772	47947	47947	47645	PCOS
	OEP000469	112V	51157	49446	49446	49192	PCOS
	OEP000469	76V	68721	64400	64400	58526	PCOS
	OEP000469	55V	53609	47580	47580	46428	PCOS
	OEP000469	131V	59787	57144	57144	56527	PCOS
	OEP000469	105V	58153	56129	56129	55881	PCOS
	OEP000469	2V	85487	74713	74713	73259	PCOS
	OEP000469	29V	80018	53649	53649	53649	PCOS
	OEP000469	93V	50509	46620	46620	46292	PCOS
	OEP000469	102V	59952	58260	58260	58208	PCOS
	OEP000469	94V	66856	62294	62294	62111	PCOS
	OEP000469	10V	82974	57682	57682	57601	PCOS
	OEP000469	34V	66743	47698	47698	47537	PCOS
	OEP000469	86V	66185	64665	64665	64623	PCOS
	OEP000469	123V	60243	55140	55140	54876	PCOS
	OEP000469	20V	75189	59364	59364	59265	PCOS
	OEP000469	67V	67496	60868	60868	60826	PCOS
	OEP000469	121V	65987	59930	59930	59930	PCOS
	OEP000469	71V	52719	48402	48402	48402	PCOS
	OEP000469	133V	76868	69623	69623	69623	PCOS
	OEP000469	113V	66353	60273	60273	60273	PCOS
	OEP000469	78V	94227	85952	85952	85928	PCOS
	OEP000469	90V	69958	63404	63404	62718	PCOS
	OEP000469	108V	55189	50010	50010	49954	PCOS
	OEP000469	41V	83897	59851	59851	59051	PCOS
	OEP000469	30V	75132	46729	46729	46673	PCOS
	OEP000469	132V	79669	77800	77800	77800	PCOS
	OEP000469	92V	52758	51428	51428	51364	PCOS
	OEP000469	4V	99699	61870	61870	61748	PCOS
	OEP000469	89V	51868	50761	50761	50761	PCOS
	OEP000469	57V	53899	50820	50820	50441	PCOS
	OEP000469	51V	60077	53352	53352	53344	PCOS
	OEP000469	88V	128622	124777	124777	124777	PCOS
	OEP000469	118V	69852	63187	63187	63187	PCOS
	OEP000469	63V	68044	66508	66508	66508	PCOS
	OEP000469	116V	73151	66464	66464	66464	PCOS
	OEP000469	59V	40049	36198	36198	36198	PCOS

## Sheet: Table_S3
Table S3: Non parametric Mann-Whitney U test calculation and FDR correction based on the species-level taxonomic composition between fecal samples from healthy and PCOS-affected women. Significant p-values were highlgihted in green.
Bacterial genera	Mann-Whitney U test p-value	Bonferroni correction	Average Healthy	Prevalence Healthy	Average PCOS	Prevalence PCOS
Abiotrophia	0.004	1	1.78361e-06	0.00462963	4.94003e-05	0.0514286
Acetanaerobacterium	0.082	1	9.71979e-06	0.0462963	1.84148e-05	0.0914286
Acetitomaculum	0.01	1	6.19446e-05	0.0509259	4.41492e-06	0.00571429
Acetobacter	0.267	1	0	0	2.7396e-06	0.00571429
Achromobacter	0.267	1	0	0	6.92305e-07	0.00571429
Acidaminococcus	0.544	1	0.000737233	0.138889	0.0017523	0.16
Acidibacter	0.201	1	2.26286e-05	0.0231481	0.000104314	0.0457143
Acidovorax	0.368	1	1.6192e-06	0.00462963	0	0
Acinetobacter	0.235	1	0.000203153	0.0324074	0.000304637	0.0571429
Acinetobacter sp. CAG:196	0.375	1	9.15828e-05	0.0416667	5.21771e-05	0.0628571
Actinobacillus	0.806	1	1.2505e-05	0.0138889	1.74322e-06	0.0171429
Actinomyces	0.109	1	0.000189418	0.291667	0.000429339	0.354286
Actinoplanes	0.368	1	1.47716e-05	0.00462963	0	0
Adlercreutzia	0.702	1	0.000305867	0.208333	0.000289172	0.228571
Aequorivita	0.368	1	4.48553e-06	0.00462963	0	0
Aerococcus	0.267	1	0	0	1.68962e-06	0.00571429
Aeromonas	0.116	1	0	0	1.90135e-05	0.0114286
Agathobacter	0.244	1	0.0510656	0.930556	0.042985	0.88
Aggregatibacter	0.472	1	0.000152782	0.0648148	0.000154867	0.0857143
Akkermansia	0.408	1	0.00552172	0.337963	0.00889615	0.285714
Alcanivorax	0.878	1	4.91481e-07	0.00462963	3.92306e-06	0.00571429
Alistipes	0	0	0.0139422	0.87037	0.0310482	0.88
Allisonella	0.097	1	0.000152181	0.125	0.000562313	0.177143
Alloprevotella	0.378	1	0.00434764	0.277778	0.00312906	0.251429
Allorhizobium	0.079	1	8.31718e-06	0.00925926	0.000111743	0.0342857
Anaerococcus	0.118	1	2.92397e-06	0.0185185	1.44425e-05	0.0457143
Anaerofilum	0.346	1	1.99064e-05	0.0462963	2.30117e-05	0.0685714
Anaerofustis	0.33	1	2.35621e-06	0.0185185	3.53736e-06	0.0342857
Anaeroglobus	0.225	1	0.000111986	0.00462963	4.97397e-05	0.0171429
Anaeroplasma	0.003	1	0.000270252	0.0740741	3.23557e-06	0.0114286
Anaerorhabdus furcosa group (Erysipelotrichaceae family)	0.267	1	0	0	1.28297e-06	0.00571429
Anaerosporobacter	0.56	1	0.000224279	0.180556	0.00019585	0.16
Anaerostipes	0.69	1	0.00889322	0.569444	0.00740404	0.634286
Anaerotruncus	0.142	1	4.98118e-05	0.125	7.42062e-05	0.177143
Anaerovibrio	0.202	1	2.36007e-05	0.00925926	0	0
Anaerovorax	0.837	1	3.03701e-06	0.0138889	1.33977e-05	0.0114286
Angelakisella	0.916	1	1.19374e-05	0.0185185	1.73496e-06	0.0171429
Arcobacter	0.267	1	0	0	1.19857e-06	0.00571429
Asaccharobacter	0.027	1	7.98154e-06	0.0231481	4.63307e-05	0.0685714
ASF356	0.202	1	1.94098e-06	0.00925926	0	0
Asinibacterium	0.014	1	7.30498e-06	0.00462963	0.00015023	0.04
Asteroleplasma	0.102	1	0.000198451	0.0740741	0.00102115	0.0342857
Atlantibacter	0.267	1	0	0	2.75194e-06	0.00571429
Atopobium	0	0	1.62487e-05	0.0462963	9.03352e-05	0.148571
Azospirillum	0.368	1	2.39293e-06	0.00462963	0	0
Azospirillum sp. 47_25	0.836	1	1.62171e-05	0.00925926	1.55149e-05	0.0114286
Bacillus	0.12	1	0.000465634	0.0555556	0.000574484	0.0971429
Bacteroidales bacterium 55_9	0.006	1	2.40979e-05	0.0416667	0	0
Bacteroides	0	0	0.109801	0.972222	0.199478	1
Bacteroides pectinophilus group (Lachnospiraceae family)	0.421	1	4.86839e-05	0.0138889	6.57066e-07	0.00571429
Barnesiella	0.001	0.558	0.00458772	0.587963	0.00802242	0.668571
Bergeyella	0.526	1	4.07887e-06	0.0185185	3.46397e-06	0.0285714
Bifidobacterium	0	0	0.00788167	0.300926	0.0107761	0.491429
Bilophila	0	0	0.000368894	0.240741	0.00102139	0.422857
Blastocatella	0.878	1	2.06609e-07	0.00462963	7.34372e-07	0.00571429
Blautia	0.093	1	0.0202601	0.800926	0.022323	0.811429
Bosea	0.081	1	1.44413e-05	0.00925926	0.000113735	0.0342857
Bradyrhizobium	0.121	1	0.000238758	0.111111	0.0008922	0.165714
Brevibacillus	0.267	1	0	0	1.01569e-06	0.00571429
Brevibacterium	0.267	1	0	0	1.81329e-06	0.00571429
Brevundimonas	0.884	1	2.35087e-05	0.00462963	8.2685e-06	0.00571429
Brumimicrobium	0.368	1	3.48171e-06	0.00462963	0	0
Bryobacter	0.267	1	0	0	3.18975e-07	0.00571429
Bulleidia	0.267	1	0	0	8.04242e-07	0.00571429
Buttiauxella	0.836	1	5.14824e-05	0.00925926	3.59277e-05	0.0114286
Butyricicoccus	0	0	0.00166217	0.490741	0.00308637	0.662857
Butyricimonas	0.012	1	0.000706654	0.402778	0.0014362	0.497143
Butyrivibrio	0	0	0.00533474	0.175926	0.000127019	0.0457143
Butyrivibrio 2	0.116	1	0	0	1.27369e-06	0.0114286
CAG-352	0.102	1	0.000811342	0.087963	0.000405442	0.0457143
CAG-56	0.8	1	0.00145304	0.356481	0.00188117	0.32
CAG-873	0.36	1	0.000358355	0.0324074	0.00260579	0.0171429
Caldicoprobacter	0.344	1	1.39118e-05	0.0231481	2.26528e-05	0.04
Campylobacter	0.124	1	0.000168044	0.0555556	1.26012e-05	0.0971429
Candidatus Alysiosphaera	0.267	1	0	0	2.39715e-06	0.00571429
Candidatus Competibacter	0.267	1	0	0	2.70851e-06	0.00571429
Candidatus Melainabacteria bacterium MEL.A1	0.217	1	0.000940332	0.0833333	0.000524019	0.0514286
Candidatus Nostocoida	0.054	1	0	0	6.16759e-06	0.0171429
Candidatus Saccharimonas	0.498	1	2.09433e-05	0.037037	1.13622e-05	0.0514286
Candidatus Soleaferrea	0.571	1	0.000182804	0.226852	9.6407e-05	0.217143
Candidatus Solibacter	0.368	1	2.11023e-06	0.00462963	0	0
Candidatus Sonnebornia yantaiensis	0.116	1	0	0	4.12256e-06	0.0114286
Candidatus Stoquefichus	0.116	1	0	0	2.90436e-06	0.0114286
Candidatus Udaeobacter	0.884	1	4.00943e-06	0.00462963	4.45185e-06	0.00571429
Capnocytophaga	0.024	1	5.13914e-07	0.00925926	3.85093e-06	0.0457143
Caproiciproducens	0.142	1	2.29844e-05	0.0787037	2.26008e-05	0.125714
Cardiobacterium	0.267	1	0	0	2.00283e-07	0.00571429
Carnobacterium	0.116	1	0	0	2.18196e-05	0.0114286
Catabacter	0.921	1	1.13528e-05	0.0416667	8.61699e-06	0.04
Catenibacterium	0.054	1	0.01318	0.296296	0.0107141	0.217143
Catenisphaera	0.204	1	0.000341716	0.0462963	1.73308e-05	0.0228571
Caulobacter	0.488	1	2.24685e-05	0.0185185	0.000130053	0.0285714
Caviibacter	0.267	1	0	0	8.46532e-07	0.00571429
Cellvibrio	0.267	1	0	0	1.71225e-06	0.00571429
Centipeda	0.368	1	1.09267e-07	0.00462963	0	0
Cetobacterium	0.267	1	0	0	1.88347e-06	0.00571429
CHKCI001	0.267	1	0	0	5.08087e-07	0.00571429
CHKCI002	0.803	1	4.51677e-06	0.0138889	4.30182e-06	0.0171429
Chlamydiales bacterium CRIB 32	0.368	1	1.68818e-06	0.00462963	0	0
Christensenella	0.965	1	4.92456e-06	0.0231481	1.09815e-06	0.0228571
Christensenellaceae R-7 group	0	0	0.0205761	0.842593	0.0104065	0.748571
Chujaibacter	0.368	1	4.00943e-06	0.00462963	0	0
Citrobacter	0.486	1	0.000223834	0.0416667	0.000210454	0.0571429
Cloacibacillus	0.575	1	3.69199e-05	0.0324074	2.89118e-05	0.0228571
Clostridioides	0.202	1	1.80765e-06	0.00925926	0	0
Clostridium innocuum group (Erysipelotrichaceae family)	0.001	0.558	5.704e-05	0.0694444	0.000123149	0.177143
Clostridium sensu stricto 1	0	0	0.00345565	0.615741	0.00240971	0.411429
Clostridium sensu stricto 3	0.718	1	0.000216587	0.0324074	3.42348e-05	0.04
Clostridium sensu stricto 6	0.368	1	4.05099e-07	0.00462963	0	0
Clostridium sp. BMD1	0.054	1	0	0	1.1672e-05	0.0171429
Clostridium sp. CAG:306	0.265	1	1.35375e-05	0.0185185	6.81194e-06	0.00571429
Clostridium sp. K4410.MGS-306	0.279	1	6.78375e-05	0.00925926	1.62523e-05	0.0228571
Cobetia	0.368	1	1.74085e-06	0.00462963	0	0
Collinsella	0.086	1	0.00705024	0.708333	0.00355411	0.651429
Colwellia	0.368	1	1.91494e-06	0.00462963	0	0
Comamonas	0.067	1	6.68631e-06	0.0185185	8.25689e-05	0.0514286
Coprobacillus	0.951	1	5.42541e-05	0.0648148	0.000407231	0.0628571
Coprobacter	0.018	1	0.000279674	0.259259	0.000372434	0.348571
Coprococcus 1	0.052	1	0.00156079	0.476852	0.000842599	0.388571
Coprococcus 2	0.001	0.558	0.00671609	0.523148	0.00376997	0.354286
Coprococcus 3	0.041	1	0.00454138	0.712963	0.00406723	0.628571
Coriobacteriaceae UCG-002	0.202	1	9.55104e-07	0.00925926	0	0
Coriobacteriaceae UCG-003	0.824	1	2.67271e-06	0.00925926	6.29968e-05	0.0114286
Corynebacterium	0.502	1	2.90217e-06	0.0185185	8.67944e-06	0.0285714
Corynebacterium 1	0.043	1	4.42312e-07	0.00925926	1.18153e-05	0.04
Cronobacter	0.878	1	2.36713e-05	0.00462963	3.97352e-05	0.00571429
Cutibacterium	0.878	1	2.45741e-07	0.00462963	5.58651e-07	0.00571429
Defluviitaleaceae UCG-011	0.594	1	0.000128386	0.162037	8.62838e-05	0.188571
Deinococcus	0.267	1	0	0	1.33522e-07	0.00571429
Delftia	0.036	1	0.000187572	0.148148	6.8792e-05	0.08
Denitratisoma	0.368	1	1.31565e-07	0.00462963	0	0
Desulfovibrio	0.294	1	0.000648322	0.175926	0.000497586	0.228571
Dialister	0.149	1	0.0202127	0.634259	0.0219914	0.702857
Dielma	0.215	1	5.59413e-05	0.0787037	1.95323e-05	0.12
DNF00809	0.267	1	0	0	6.97613e-07	0.00571429
Dokdonella	0.884	1	6.54171e-06	0.00462963	5.07846e-06	0.00571429
Dorea	0.269	1	0.00723675	0.796296	0.00640659	0.725714
DTU089	0.031	1	3.61011e-05	0.0648148	6.0442e-05	0.131429
Eggerthella	0.007	1	6.86878e-05	0.0694444	0.000110461	0.154286
Eikenella	0.694	1	2.58945e-07	0.00925926	2.05957e-07	0.00571429
Eisenbergiella	0.007	1	0.000136308	0.0648148	0.000287145	0.148571
Elusimicrobium	0.101	1	0.000308791	0.0277778	4.60829e-06	0.00571429
Enhydrobacter	0.884	1	9.84059e-07	0.00462963	1.02735e-06	0.00571429
Enorma	0.787	1	1.24588e-05	0.0138889	3.72523e-05	0.0171429
Enterobacter	0.351	1	0.000104621	0.0324074	0.00010827	0.0514286
Enterococcus	0.824	1	0.000358819	0.0740741	0.000193397	0.08
Enterorhabdus	0.08	1	0.000121903	0.111111	2.07461e-05	0.0628571
Erysipelatoclostridium	0.201	1	0.00224857	0.282407	0.00327395	0.348571
Erysipelotrichaceae UCG-003	0.408	1	0.00726883	0.708333	0.00789411	0.68
Erysipelotrichaceae UCG-004	0.017	1	0.000300616	0.101852	1.22498e-05	0.04
Erysipelotrichaceae UCG-006	0.662	1	2.68907e-05	0.0231481	7.84903e-06	0.0171429
Escherichia-Shigella	0	0	0.00530599	0.481481	0.0231959	0.645714
Eubacterium	0.152	1	5.9237e-07	0.00925926	9.82103e-06	0.0285714
Eubacterium brachy group (Clostridiales order, Family XIII family)	0.002	1	9.14903e-06	0.0231481	4.03801e-05	0.0971429
Eubacterium coprostanoligenes group (Ruminococcaceae family)	0.027	1	0.0268535	0.893519	0.017404	0.788571
Eubacterium eligens group (Lachnospiraceae family)	0.04	1	0.00610009	0.62963	0.00540314	0.514286
Eubacterium fissicatena group (Lachnospiraceae family)	0.032	1	8.71189e-06	0.0277778	4.03144e-05	0.0742857
Eubacterium hallii group Lachnospiraceae family	0.144	1	0.00722642	0.62037	0.00481045	0.565714
Eubacterium nodatum group (Clostridiales order, Family XIII family)	0.025	1	9.94795e-05	0.143519	0.000270126	0.228571
Eubacterium oxidoreducens group (Lachnospiraceae family)	0.01	1	0.000800045	0.421296	0.000585298	0.325714
Eubacterium ruminantium group (Lachnospiraceae family)	0.061	1	0.00420384	0.287037	0.0022199	0.211429
Eubacterium ventriosum group (Lachnospiraceae family)	0.089	1	0.00171047	0.476852	0.00193997	0.577143
Eubacterium xylanophilum group (Lachnospiraceae family)	0.237	1	0.000819467	0.347222	0.000689226	0.302857
Ezakiella	0.932	1	1.78843e-05	0.0555556	6.40098e-05	0.0571429
Facklamia	0.878	1	1.74881e-07	0.00462963	3.57731e-07	0.00571429
Faecalibacterium	0	0	0.112093	0.981481	0.0684702	0.965714
Faecalibaculum	0.267	1	0	0	8.04757e-06	0.00571429
Faecalicoccus	0.17	1	1.21807e-05	0.0324074	1.09128e-05	0.0114286
Faecalitalea	0	0	8.0509e-05	0.087963	0.000455678	0.217143
Family XIII AD3011 group (Clostridiales order)	0.48	1	0.000689615	0.5	0.000694682	0.485714
Family XIII UCG-001 (Clostridiales order)	0.894	1	0.000245916	0.310185	0.00025789	0.297143
Fastidiosipila	0.502	1	0.000124403	0.0138889	3.20463e-05	0.0228571
FD2005	0.826	1	3.83769e-05	0.0138889	1.03637e-05	0.0114286
Filifactor	0.267	1	0	0	6.14406e-07	0.00571429
Finegoldia	0.832	1	8.97471e-07	0.00925926	8.80625e-07	0.0114286
Firmicutes bacterium CAG:345	0.565	1	7.7612e-06	0.0185185	1.50748e-06	0.0114286
Flavobacterium	0.116	1	0	0	9.35808e-06	0.0114286
Flavonifractor	0	0	0.000492733	0.212963	0.000925869	0.417143
Fluviicola	0.267	1	0	0	2.035e-06	0.00571429
Fournierella	0.682	1	0.000172715	0.217593	0.000242859	0.2
Fusicatenibacter	0.106	1	0.0111062	0.819444	0.00771839	0.685714
Fusobacterium	0	0	0.000188221	0.134259	0.00476896	0.302857
Gardnerella	0.878	1	5.31106e-06	0.00462963	3.22563e-05	0.00571429
GCA-900066225	0.366	1	8.60249e-05	0.12037	6.87692e-05	0.154286
GCA-900066575	0.918	1	0.000422344	0.162037	0.0001569	0.177143
GCA-900066755	0.184	1	3.3133e-06	0.0138889	7.60134e-06	0.0342857
Gemella	0	0	1.19312e-05	0.0509259	8.54012e-05	0.177143
Gemmatimonas	0.368	1	1.11842e-05	0.00462963	0	0
Geobacillus	0.267	1	0	0	2.30768e-06	0.00571429
Gordonibacter	0.361	1	1.32904e-05	0.0277778	1.43535e-05	0.0457143
Gram-negative bacterium cTPY-13	0.267	1	0	0	1.23282e-05	0.00571429
Granulicatella	0.001	0.558	4.15303e-05	0.0648148	0.000421808	0.171429
Haemophilus	0.441	1	0.0018643	0.305556	0.00114128	0.348571
Hafnia-Obesumbacterium	0.823	1	0.000100194	0.0138889	8.42973e-06	0.0114286
Haliangium	0.368	1	2.7433e-06	0.00462963	0	0
Halomonas	0.368	1	2.4372e-06	0.00462963	0	0
Harryflintia	0.502	1	9.1993e-07	0.0138889	1.76777e-06	0.0228571
Helcococcus	0.267	1	0	0	1.68644e-06	0.00571429
Helicobacter	0.267	1	0	0	4.67328e-07	0.00571429
Hephaestia	0.116	1	0	0	2.09534e-06	0.0114286
Herbaspirillum	0.202	1	1.69687e-05	0.00925926	0	0
Holdemanella	0	0	0.0106801	0.490741	0.00499767	0.314286
Holdemania	0.016	1	0.000144054	0.236111	0.000261159	0.331429
Howardella	0.553	1	0.000112308	0.101852	0.000121101	0.0857143
Hungatella	0.007	1	6.11388e-05	0.0462963	0.000124361	0.12
Hydrogenoanaerobacterium	0.054	1	3.06731e-05	0.0833333	8.70508e-05	0.142857
Hymenobacter	0.267	1	0	0	1.81419e-07	0.00571429
Idiomarina	0	0	8.40061e-06	0.00925926	0.00103385	0.0857143
Ileibacterium	0.267	1	0	0	2.7396e-06	0.00571429
Incertae Sedis	0.43	1	1.62579e-06	0.0138889	1.83791e-05	0.00571429
Inquilinus	0.368	1	3.16534e-06	0.00462963	0	0
Intestinibacter	0.884	1	0.00323387	0.462963	0.00327113	0.48
Intestinimonas	0.529	1	0.000196373	0.152778	0.000220124	0.177143
Jatrophihabitans	0.028	1	3.90182e-06	0.00462963	3.88932e-05	0.0342857
JCM 18997	0.368	1	4.6425e-06	0.00462963	0	0
Johnsonella	0.267	1	0	0	2.41892e-07	0.00571429
Jonquetella	0.267	1	0	0	6.35676e-07	0.00571429
Kingella	0.221	1	1.88562e-07	0.00462963	8.81113e-07	0.0171429
Klebsiella	0.038	1	0.00201082	0.0509259	0.00145269	0.108571
Kluyvera	0.878	1	4.79754e-06	0.00462963	0.000135056	0.00571429
Kosakonia	0.765	1	3.62063e-05	0.0277778	3.29787e-05	0.0228571
Kribbella	0.368	1	7.10393e-07	0.00462963	0	0
Lachnoanaerobaculum	0.485	1	2.7578e-07	0.00925926	1.22442e-06	0.0171429
Lachnoclostridium	0.002	1	0.0095318	0.768519	0.0131639	0.828571
Lachnoclostridium 12	0.69	1	4.54327e-05	0.00925926	1.88376e-05	0.00571429
Lachnoclostridium 5	0.033	1	1.15265e-05	0.0138889	3.99093e-05	0.0514286
Lachnospira	0.418	1	0.00558517	0.541667	0.00794811	0.577143
Lachnospiraceae AC2044 group	0.523	1	9.42097e-05	0.0925926	0.000153902	0.114286
Lachnospiraceae FCS020 group	0.096	1	0.000860557	0.398148	0.000436482	0.342857
Lachnospiraceae FE2018 group	0.267	1	0	0	1.06577e-06	0.00571429
Lachnospiraceae NC2004 group	0.003	1	0.000544983	0.268519	0.000222587	0.154286
Lachnospiraceae ND3007 group	0.145	1	0.00207301	0.518519	0.00160736	0.434286
Lachnospiraceae NK3A20 group	0.694	1	4.73034e-07	0.00925926	6.57066e-07	0.00571429
Lachnospiraceae NK4A136 group	0.021	1	0.0138202	0.824074	0.011397	0.777143
Lachnospiraceae NK4B4 group	0.174	1	2.55982e-05	0.0324074	3.48898e-05	0.0114286
Lachnospiraceae UCG-001	0.008	1	0.00127485	0.398148	0.00106967	0.257143
Lachnospiraceae UCG-002	0.955	1	8.50452e-06	0.0277778	1.8038e-05	0.0285714
Lachnospiraceae UCG-003	0.763	1	0.000359085	0.0925926	0.000273303	0.0857143
Lachnospiraceae UCG-004	0.051	1	0.00140669	0.398148	0.0021778	0.474286
Lachnospiraceae UCG-006	0.938	1	0.000248019	0.0787037	0.000512251	0.0742857
Lachnospiraceae UCG-007	0.267	1	0	0	2.82632e-06	0.00571429
Lachnospiraceae UCG-008	0	0	0.00244415	0.62037	0.00141293	0.457143
Lachnospiraceae UCG-010	0.062	1	0.000355604	0.314815	0.0005555	0.388571
Lachnospiraceae XPB1014 group	0.267	1	0	0	1.23853e-05	0.00571429
Lactobacillus	0.804	1	0.00179545	0.305556	0.002325	0.297143
Lactococcus	0.238	1	0.000508174	0.166667	0.000328882	0.125714
Lactonifactor	0.279	1	3.99543e-06	0.00925926	2.73371e-06	0.0228571
Lacunisphaera	0.368	1	2.7433e-06	0.00462963	0	0
Lautropia	0.267	1	0	0	2.7461e-07	0.00571429
Lawsonella	0.494	1	1.8803e-06	0.00925926	2.26684e-06	0.0171429
Legionella	0.267	1	0	0	3.38564e-06	0.00571429
Leifsonia	0.116	1	0	0	9.38772e-06	0.0114286
Lelliottia	0.686	1	4.88799e-06	0.00925926	7.12969e-07	0.00571429
Leptotrichia	0.073	1	6.45152e-06	0.0509259	1.12275e-05	0.0971429
Leucobacter	0.368	1	9.3703e-07	0.00462963	0	0
Leuconostoc	0.104	1	1.61378e-05	0.037037	8.84989e-05	0.0742857
Libanicoccus	0.026	1	2.08123e-05	0.0277778	0	0
Limnohabitans	0.259	1	1.65223e-05	0.0185185	2.5646e-06	0.00571429
Listeria	0.267	1	0	0	2.67045e-07	0.00571429
Litorivivens	0.267	1	0	0	2.22592e-06	0.00571429
Luteolibacter	0.261	1	6.12357e-06	0.0185185	1.54102e-06	0.00571429
Lysinibacillus	0.878	1	8.35438e-06	0.00462963	0.00330364	0.00571429
Mailhella	0.686	1	1.41757e-05	0.0231481	5.93106e-05	0.0171429
Marvinbryantia	0.892	1	0.000644543	0.222222	0.000241894	0.257143
Massilia	0.267	1	0	0	1.68917e-06	0.00571429
Megamonas	0.187	1	0.00558958	0.134259	0.0119241	0.182857
Megasphaera	0.559	1	0.00190807	0.189815	0.00213523	0.217143
Merdibacter	0.234	1	1.3168e-05	0.0648148	2.41778e-05	0.0971429
Mesorhizobium	0.916	1	3.87118e-06	0.0185185	2.19344e-06	0.0171429
Methanobrevibacter	0.922	1	0.00506263	0.0925926	0.00437363	0.0971429
Methanomassiliicoccus	0.368	1	3.80742e-06	0.00462963	0	0
Methanomicrobium	0.368	1	8.46491e-07	0.00462963	0	0
Methylobacterium	0.043	1	4.15711e-06	0.00925926	9.07638e-05	0.04
Microbacterium	0.267	1	0	0	5.41703e-06	0.00571429
Micrococcus	0.267	1	0	0	2.87159e-06	0.00571429
Mitsuokella	0	0	0.00192168	0.180556	0.000526738	0.0514286
MND1	0.368	1	2.53227e-06	0.00462963	0	0
Mobiluncus	0.202	1	7.3972e-07	0.00925926	0	0
Moellerella	0.267	1	0	0	3.48475e-06	0.00571429
Mogibacterium	0.158	1	8.37838e-06	0.00925926	4.39795e-06	0.0285714
Moryella	0.176	1	0.000169133	0.175926	0.000221773	0.234286
Mucilaginibacter	0.368	1	4.22046e-07	0.00462963	0	0
Mucispirillum	0.267	1	0	0	1.71225e-06	0.00571429
Murdochiella	0.506	1	5.27864e-06	0.0185185	1.07047e-05	0.0285714
Murimonas	0.267	1	0	0	1.33522e-07	0.00571429
Mycoplasma	0.267	1	0	0	1.03295e-06	0.00571429
Negativibacillus	0.547	1	0.000454014	0.236111	0.000366012	0.268571
Negativicoccus	0.884	1	4.65463e-06	0.00462963	8.26379e-07	0.00571429
Neisseria	0.075	1	1.59494e-05	0.0787037	3.27903e-05	0.131429
Nitrosomonas	0.368	1	3.94694e-07	0.00462963	0	0
Nocardioides	0.368	1	1.01291e-05	0.00462963	0	0
Novosphingobium	0.832	1	6.46017e-06	0.00925926	1.12333e-05	0.0114286
Oceanobacillus	0.694	1	7.87115e-06	0.00925926	6.9275e-05	0.00571429
Ochrobactrum	0.057	1	3.25702e-05	0.0138889	0.00020028	0.0457143
Odoribacter	0	0	0.00243497	0.671296	0.00328178	0.777143
Oligella	0.054	1	0	0	1.02192e-05	0.0171429
Olsenella	0.325	1	5.05467e-05	0.0555556	2.16655e-05	0.0342857
OM27 clade	0.368	1	1.05511e-06	0.00462963	0	0
Oribacterium	0.099	1	1.18363e-05	0.0324074	4.29587e-05	0.0685714
Oscillibacter	0	0	0.000598156	0.305556	0.0014215	0.514286
Oscillospira	0.43	1	0.000143106	0.175926	0.000204437	0.205714
Oxalobacter	0.012	1	0.00012613	0.12963	0.000282449	0.222857
Paeniclostridium	0.267	1	0	0	6.65204e-07	0.00571429
Pajaroellobacter	0.267	1	0	0	1.54102e-06	0.00571429
Pantoea	0.368	1	2.94131e-06	0.00462963	0	0
Papillibacter	0.925	1	1.31286e-05	0.0462963	3.02977e-06	0.0457143
Parabacteroides	0	0	0.0102142	0.856481	0.0167151	0.942857
Paraeggerthella	0.267	1	0	0	7.82205e-07	0.00571429
Paraprevotella	0.639	1	0.00208133	0.439815	0.00242946	0.394286
Parasutterella	0.051	1	0.00316179	0.310185	0.00800882	0.394286
Parvibacter	0.368	1	6.88697e-07	0.00462963	0	0
Parvimonas	0.014	1	1.19782e-05	0.0416667	4.06797e-05	0.102857
Paucibacter	0.221	1	1.44122e-07	0.00462963	5.99106e-07	0.0171429
Pediococcus	0.116	1	0	0	1.41779e-06	0.0114286
Pelomonas	0.054	1	0	0	3.62326e-06	0.0171429
Peptoclostridium	0.427	1	0.000213374	0.0138889	0.000121513	0.00571429
Peptococcus	0.837	1	0.000145605	0.148148	0.000120166	0.142857
Peptoniphilus	0.725	1	6.8821e-06	0.0231481	3.11645e-05	0.0285714
Peptostreptococcus	0.274	1	7.02891e-07	0.00925926	6.73927e-06	0.0228571
Phascolarctobacterium	0.131	1	0.00558422	0.550926	0.00773638	0.588571
Phocaeicola	0.267	1	0	0	8.49613e-07	0.00571429
Phocea	0.521	1	1.98923e-05	0.0694444	2.2568e-05	0.0857143
Phoenicibacter	0.368	1	8.5517e-07	0.00462963	0	0
Pir4 lineage	0.267	1	0	0	2.00449e-06	0.00571429
Pluralibacter	0.38	1	0.00214418	0.171296	0.00211602	0.205714
PMMR1 (Caulobacteraceae family)	0.095	1	0.00016013	0.037037	0.00144447	0.0742857
Polynucleobacter	0.368	1	9.6464e-07	0.00462963	0	0
Porphyromonadaceae bacterium C941	0.878	1	2.88244e-07	0.00462963	2.15042e-06	0.00571429
Porphyromonas	0.019	1	8.8207e-05	0.115741	0.000118033	0.2
Prevotella	0.079	1	0.000203236	0.162037	0.00018444	0.222857
Prevotella 1	0.118	1	1.03086e-05	0.0138889	0	0
Prevotella 2	0.007	1	0.011821	0.240741	0.00600162	0.131429
Prevotella 6	0.537	1	1.08369e-05	0.0833333	4.92394e-05	0.0971429
Prevotella 7	0.513	1	0.00200739	0.240741	0.000317013	0.228571
Prevotella 9	0	0	0.105397	0.62037	0.0667162	0.394286
Prevotellaceae Ga6A1 group	0.267	1	0	0	2.63225e-05	0.00571429
Prevotellaceae NK3B31 group	0.477	1	0.0023149	0.087963	0.00219486	0.0685714
Prevotellaceae UCG-001	0.343	1	0.000408629	0.0324074	0.000629897	0.0514286
Prevotellaceae UCG-003	0.101	1	0.000130033	0.0277778	7.09154e-06	0.00571429
Prevotellaceae UCG-004	0.441	1	2.37579e-06	0.00462963	0.000219332	0.0114286
Propionibacterium	0.27	1	1.18124e-06	0.00925926	9.1944e-06	0.0228571
Pseudoalteromonas	0.043	1	3.34931e-05	0.0231481	0	0
Pseudobutyrivibrio	0.272	1	0.000284615	0.0925926	0.000188518	0.0628571
Pseudocitrobacter	0.267	1	0	0	2.64766e-06	0.00571429
Pseudoflavonifractor	0.517	1	8.16396e-06	0.0185185	1.39697e-05	0.0285714
Pseudoglutamicibacter	0.267	1	0	0	2.45858e-07	0.00571429
Pseudomonas	0.209	1	2.73364e-05	0.0231481	0.000112423	0.0457143
Pseudopropionibacterium	0.69	1	8.32295e-07	0.00925926	2.31438e-07	0.00571429
Psychrobacter	0.202	1	9.04955e-06	0.00925926	0	0
Psychroflexus	0.267	1	0	0	3.72732e-05	0.00571429
Pygmaiobacter	0.202	1	9.30344e-07	0.00925926	0	0
Pyramidobacter	0.148	1	9.35391e-07	0.00925926	0.000110306	0.0285714
Pyrobaculum	0.368	1	4.55e-07	0.00462963	0	0
Quinella	0.267	1	0	0	1.15384e-06	0.00571429
Ralstonia	0.219	1	0.00016458	0.0740741	0.000497921	0.108571
Raoultella	0.577	1	6.63993e-05	0.0185185	4.94446e-05	0.0114286
Raoultibacter	0.267	1	0	0	2.79045e-07	0.00571429
Reyranella	0.312	1	1.06489e-05	0.0185185	5.47423e-05	0.0342857
Rhodanobacter	0.798	1	0.000322815	0.0416667	0.000878172	0.0457143
Rhodococcus	0.08	1	2.97978e-05	0.0231481	0.000135463	0.0571429
Rikenella	0.338	1	1.00716e-05	0.0324074	3.11831e-06	0.0171429
Rikenellaceae RC9 gut group	0.001	0.558	0.00736295	0.222222	0.00924788	0.0914286
Robinsoniella	0.267	1	0	0	2.25159e-06	0.00571429
Romboutsia	0.138	1	0.00787709	0.625	0.00567991	0.594286
Roseburia	0.081	1	0.0239826	0.851852	0.0193075	0.868571
Rothia	0.1	1	2.27939e-05	0.087963	2.0551e-05	0.142857
Ruminiclostridium	0.559	1	6.18325e-05	0.12037	5.74134e-05	0.142857
Ruminiclostridium 1	0.635	1	3.00568e-05	0.037037	1.42787e-05	0.0285714
Ruminiclostridium 5	0.41	1	0.00149472	0.513889	0.00177809	0.605714
Ruminiclostridium 6	0.064	1	0.00316068	0.481481	0.00304983	0.388571
Ruminiclostridium 9	0.476	1	0.000612013	0.453704	0.000834008	0.445714
Ruminococcaceae NK4A214 group	0.001	0.558	0.0055861	0.75463	0.00409127	0.674286
Ruminococcaceae UCG-002	0.058	1	0.0415308	0.87963	0.0299639	0.84
Ruminococcaceae UCG-003	0.056	1	0.00152636	0.550926	0.00319163	0.611429
Ruminococcaceae UCG-004	0.367	1	0.000580486	0.407407	0.000465152	0.371429
Ruminococcaceae UCG-005	0	0	0.00865321	0.819444	0.00617297	0.708571
Ruminococcaceae UCG-007	0.265	1	4.59518e-06	0.0185185	1.71022e-06	0.00571429
Ruminococcaceae UCG-008	0.963	1	5.03204e-05	0.0231481	9.76502e-06	0.0228571
Ruminococcaceae UCG-009	0.551	1	7.72627e-05	0.12963	0.000167844	0.148571
Ruminococcaceae UCG-010	0.013	1	0.00322002	0.560185	0.0024204	0.445714
Ruminococcaceae UCG-011	0.745	1	5.1665e-05	0.0787037	8.73776e-05	0.0857143
Ruminococcaceae UCG-013	0.023	1	0.00311801	0.773148	0.00216576	0.691429
Ruminococcaceae UCG-014	0.001	0.558	0.0189529	0.685185	0.0133811	0.531429
Ruminococcaceae V9D2013 group	0.261	1	2.44938e-06	0.0185185	4.00929e-07	0.00571429
Ruminococcus 1	0.007	1	0.0129959	0.875	0.0145455	0.708571
Ruminococcus 2	0.93	1	0.0092202	0.699074	0.0169155	0.651429
Ruminococcus gauvreauii group (Lachnospiraceae family)	0.136	1	0.00170349	0.342593	0.00089267	0.291429
Ruminococcus gnavus group (Lachnospiraceae family)	0	0	0.000863694	0.162037	0.00417987	0.337143
Ruminococcus torques group (Lachnospiraceae family)	0.568	1	0.0126161	0.828704	0.0125551	0.834286
S5-A14a	0.155	1	1.83366e-05	0.00925926	4.58802e-06	0.0285714
Saccharofermentans	0.267	1	0	0	1.3698e-06	0.00571429
Salmonella	0.368	1	9.90937e-06	0.00462963	0	0
Sanguibacteroides	0.833	1	1.45882e-05	0.0324074	1.82111e-05	0.0285714
Sarcina	0.202	1	9.24777e-06	0.00925926	0	0
Savagea	0.267	1	0	0	8.80267e-06	0.00571429
Scardovia	0.444	1	5.56965e-07	0.00462963	1.08806e-05	0.0114286
Sediminibacterium	0.026	1	0	0	3.87687e-05	0.0228571
Selenomonas 3	0.029	1	3.43623e-07	0.00462963	2.2191e-06	0.0342857
Selenomonas 4	0.267	1	0	0	1.11744e-07	0.00571429
Sellimonas	0.033	1	9.9331e-05	0.0462963	0.000188228	0.102857
Senegalimassilia	0	0	0.000451746	0.231481	0.000125456	0.0971429
Serratia	0.202	1	8.13492e-06	0.00925926	0	0
Shuttleworthia	0.984	1	0.000155113	0.106481	9.6571e-05	0.108571
Simonsiella	0.267	1	0	0	2.19022e-07	0.00571429
Singulisphaera	0.267	1	0	0	4.51009e-06	0.00571429
Slackia	0.207	1	0.000284185	0.185185	0.000192793	0.142857
Sneathia	0.441	1	1.00885e-06	0.00462963	1.07014e-05	0.0114286
Snodgrassella	0.267	1	0	0	1.95354e-07	0.00571429
Solobacterium	0.169	1	0.000320907	0.175926	0.00035863	0.234286
SP3-e08	0.878	1	1.52877e-07	0.00462963	2.77505e-07	0.00571429
Sphaerochaeta	0.368	1	5.92356e-06	0.00462963	0	0
Sphingobium	0.116	1	0	0	2.04256e-05	0.0114286
Sphingomonas	0.028	1	5.1115e-05	0.0925926	0.000201544	0.165714
Spirochaeta 2	0.267	1	0	0	1.00224e-06	0.00571429
Sporobacter	0.444	1	2.40203e-07	0.00462963	9.51532e-07	0.0114286
Sporosarcina	0.267	1	0	0	2.9434e-06	0.00571429
Staphylococcus	0.223	1	9.43234e-07	0.00462963	5.24078e-06	0.0171429
Stenotrophobacter	0.267	1	0	0	1.20886e-06	0.00571429
Stenotrophomonas	0.231	1	2.20362e-05	0.0555556	5.21993e-05	0.0857143
Stomatobaculum	0.267	1	0	0	2.31438e-07	0.00571429
Streptococcus	0.045	1	0.00464652	0.726852	0.00463586	0.822857
Streptomyces	0.267	1	0	0	1.02735e-06	0.00571429
Subdoligranulum	0	0	0.0321809	0.967593	0.0199236	0.857143
Succinatimonas	0.427	1	1.08816e-05	0.0138889	3.02764e-06	0.00571429
Succiniclasticum	0.681	1	4.86295e-05	0.0231481	1.66422e-05	0.0171429
Succinivibrio	0.009	1	0.00948381	0.0740741	0.000891759	0.0171429
Sulfitobacter	0.202	1	1.28303e-05	0.00925926	0	0
Sulfurovum	0.267	1	0	0	8.56124e-07	0.00571429
Sutterella	0.856	1	0.00684376	0.62963	0.00565642	0.634286
Synergistes	0.441	1	3.94694e-07	0.00462963	4.47832e-06	0.0114286
Syntrophorhabdus	0.267	1	0	0	6.0443e-07	0.00571429
Tannerella	0.116	1	0	0	3.07138e-07	0.0114286
Tatumella	0.884	1	7.94155e-05	0.00462963	7.43192e-06	0.00571429
Termite Treponema cluster	0.267	1	0	0	2.56837e-05	0.00571429
Terrisporobacter	0.422	1	0.000630249	0.217593	0.000933785	0.182857
Treponema 2	0.836	1	0.000125051	0.00925926	2.72297e-06	0.0114286
Turicibacter	0.111	1	0.000619154	0.314815	0.000497632	0.251429
Tyzzerella	0.002	1	4.33164e-05	0.0601852	0.000287391	0.154286
Tyzzerella 3	0.012	1	0.000473034	0.152778	0.000937421	0.251429
Tyzzerella 4	0.214	1	0.000287242	0.101852	0.000662426	0.142857
U. m. of 67-14 family	0.368	1	1.00415e-06	0.00462963	0	0
U. m. of Absconditabacteriales (SR1) order	0.513	1	1.9429e-06	0.0185185	3.19719e-06	0.0285714
U. m. of Acidobacteriaceae family (Subgroup 1) (Acidobacteria phylum)	0.368	1	4.85352e-06	0.00462963	0	0
U. m. of Acidobacteriales order	0.368	1	3.79841e-06	0.00462963	0	0
U. m. of AD3 class	0.267	1	0	0	1.35426e-06	0.00571429
U. m. of Aenigmarchaeales order	0.071	1	2.30018e-05	0.0185185	0	0
U. m. of AKYG1722 family	0.368	1	1.47716e-06	0.00462963	0	0
U. m. of Atopobiaceae family	0.163	1	1.04925e-05	0.0231481	1.63522e-06	0.00571429
U. m. of Babeliaceae family	0.267	1	0	0	7.51682e-07	0.00571429
U. m. of Babeliales order	0.368	1	2.03836e-07	0.00462963	0	0
U. m. of Bacteroidales order	0.672	1	9.84773e-05	0.0833333	0.000656153	0.0914286
U. m. of Bacteroidales RF16 group family	0.267	1	0	0	6.96892e-07	0.00571429
U. m. of Bacteroidetes BD2-2 family	0.267	1	0	0	1.3698e-06	0.00571429
U. m. of Barnesiellaceae family	0.708	1	0.000126157	0.143519	8.50918e-05	0.131429
U. m. of Blastocatellia (Subgroup 4) class (Acidobacteria phylum)	0.824	1	2.48509e-06	0.00925926	8.49569e-06	0.0114286
U. m. of Bradymonadales order	0.202	1	8.42985e-05	0.00925926	0	0
U. m. of BRC1 phylum	0.684	1	4.81066e-06	0.0231481	6.19589e-06	0.0171429
U. m. of Burkholderiaceae family	0.103	1	0.000423858	0.0416667	0.00199448	0.08
U. m. of Candidatus Kerfeldbacteria order	0.884	1	3.20554e-06	0.00462963	3.93373e-07	0.00571429
U. m. of Candidatus Roizmanbacteria order	0.368	1	1.95153e-06	0.00462963	0	0
U. m. of Candidatus Woesebacteria order	0.162	1	2.11981e-05	0.0231481	6.91207e-07	0.00571429
U. m. of Caulobacteraceae family	0.079	1	1.06193e-06	0.00925926	6.63075e-06	0.0342857
U. m. of Chloroflexi phylum	0.267	1	0	0	2.39715e-06	0.00571429
U. m. of Christensenellaceae family	0.008	1	0.000302063	0.328704	9.59758e-05	0.228571
U. m. of Clade III family	0.368	1	1.45266e-06	0.00462963	0	0
U. m. of Clostridiales vadinBB60 group family	0.125	1	0.00101562	0.361111	0.000388521	0.32
U. m. of Coriobacteriales order	0.745	1	0.000117192	0.189815	0.000164582	0.2
U. m. of D8A-2 order	0.116	1	0	0	1.18602e-06	0.0114286
U. m. of Deltaproteobacteria class	0.259	1	4.76624e-06	0.0185185	2.04417e-07	0.00571429
U. m. of Desulfobacteraceae family	0.267	1	0	0	2.91082e-06	0.00571429
U. m. of Desulfovibrionaceae family	0.854	1	3.9442e-05	0.0787037	2.5329e-05	0.0857143
U. m. of DTU014 order	0.599	1	1.85159e-05	0.0648148	1.42718e-05	0.0514286
U. m. of Dysgonomonadaceae family	0.267	1	0	0	2.92048e-06	0.00571429
U. m. of Eggerthellaceae family	0.006	1	0.000286819	0.134259	5.02766e-05	0.0514286
U. m. of Elsterales order	0.884	1	6.75273e-06	0.00462963	1.4717e-06	0.00571429
U. m. of Enterobacteriaceae family	0.368	1	3.47149e-06	0.00462963	0	0
U. m. of Erysipelotrichaceae family	0.13	1	0.000103908	0.0833333	5.22823e-05	0.0457143
U. m. of F082 family	0.878	1	2.92651e-07	0.00462963	2.03416e-06	0.00571429
U. m. of Family XI family (Clostridiales order)	0.836	1	7.30434e-06	0.00925926	3.76025e-06	0.0114286
U. m. of Family XIII family (Clostridiales order)	0.267	1	0	0	9.87947e-07	0.00571429
U. m. of Flavobacteriaceae family	0.554	1	0.000252793	0.101852	0.000121321	0.0857143
U. m. of Gaiellales order	0.69	1	1.36769e-05	0.00925926	2.91082e-06	0.00571429
U. m. of Gammaproteobacteria class	0.267	1	0	0	5.01121e-07	0.00571429
U. m. of Gastranaerophilales order	0.836	1	0.000419527	0.115741	0.000983601	0.108571
U. m. of Gemmatimonadaceae family	0.448	1	1.68818e-05	0.00462963	1.25811e-05	0.0114286
U. m. of Gemmatimonadetes phylum	0.267	1	0	0	1.3698e-06	0.00571429
U. m. of Gracilibacteria class	0.267	1	0	0	2.82271e-07	0.00571429
U. m. of Ilumatobacteraceae family	0.267	1	0	0	3.4245e-06	0.00571429
U. m. of IMCC26256 order	0.116	1	0	0	5.60131e-07	0.0114286
U. m. of Isosphaeraceae family	0.368	1	5.27557e-06	0.00462963	0	0
U. m. of Izimaplasmatales order	0.062	1	0.000144513	0.148148	7.30911e-05	0.0857143
U. m. of KD4-96 class	0.368	1	4.43148e-06	0.00462963	0	0
U. m. of Ktedonobacterales order	0.368	1	1.89921e-06	0.00462963	0	0
U. m. of Lachnospiraceae family	0.13	1	0.00377201	0.680556	0.00502434	0.777143
U. m. of Latescibacteria phylum	0.368	1	2.11478e-07	0.00462963	0	0
U. m. of Lentimicrobiaceae family	0.884	1	8.95122e-07	0.00462963	3.57731e-07	0.00571429
U. m. of Marinifilaceae family	0.539	1	0.00849964	0.347222	0.0119387	0.348571
U. m. of Methanofastidiosales order	0.679	1	1.10535e-05	0.037037	6.02373e-06	0.0457143
U. m. of Methyloligellaceae family	0.368	1	1.26614e-06	0.00462963	0	0
U. m. of Mollicutes class	0.267	1	0	0	1.11744e-07	0.00571429
U. m. of Mollicutes RF39 order	0.012	1	0.00215298	0.310185	0.000807981	0.205714
U. m. of Muribaculaceae family	0.098	1	0.00442589	0.449074	0.0057493	0.337143
U. m. of Myxococcales order	0.368	1	2.7433e-06	0.00462963	0	0
U. m. of Nanohaloarchaeia class	0.669	1	0.000131878	0.0925926	0.000127118	0.108571
U. m. of NB1-j order	0.267	1	0	0	2.56837e-06	0.00571429
U. m. of Oligoflexales order	0.026	1	0	0	7.99074e-06	0.0228571
U. m. of OM190 class	0.878	1	4.45726e-07	0.00462963	2.22592e-06	0.00571429
U. m. of Omnitrophicaeota phylum	0.821	1	3.38514e-05	0.0601852	7.96911e-06	0.0571429
U. m. of OPB56 order	0.878	1	8.44091e-07	0.00462963	1.54102e-06	0.00571429
U. m. of p-251-o5 family	0.267	1	0	0	1.99682e-06	0.00571429
U. m. of P5D1-392 family	0.078	1	6.07195e-05	0.106481	6.41464e-05	0.171429
U. m. of Paludibacteraceae family	0.787	1	1.87738e-06	0.0138889	3.62489e-06	0.0171429
U. m. of Parcubacteria class	0.73	1	1.11128e-05	0.0277778	2.33173e-06	0.0228571
U. m. of Pedosphaeraceae family	0.368	1	1.47716e-06	0.00462963	0	0
U. m. of Peptococcaceae family	0.79	1	9.2451e-05	0.138889	8.50362e-05	0.148571
U. m. of Peptostreptococcaceae family	0.079	1	0.000948559	0.236111	0.000524224	0.165714
U. m. of Phycisphaerae class	0.267	1	0	0	8.05907e-07	0.00571429
U. m. of Pla4 lineage class	0.742	1	1.35817e-05	0.0277778	2.18759e-06	0.0228571
U. m. of Planctomycetes phylum	0.116	1	2.54651e-05	0.0694444	3.82331e-06	0.0342857
U. m. of Prevotellaceae family	0.007	1	0.00199441	0.226852	0.000660138	0.125714
U. m. of Puniceicoccaceae family	0.003	1	8.27567e-05	0.0648148	1.08458e-06	0.00571429
U. m. of Rhodanobacteraceae family	0.267	1	0	0	1.24752e-06	0.00571429
U. m. of Rhodospirillales order	0.994	1	0.00202272	0.268519	0.00140614	0.274286
U. m. of Rikenellaceae family	0.368	1	8.09123e-05	0.00462963	0	0
U. m. of Rokubacteriales order	0.267	1	0	0	3.4245e-07	0.00571429
U. m. of Ruminococcaceae family	0.74	1	0.00312254	0.703704	0.0032256	0.737143
U. m. of Saccharimonadaceae family	0.051	1	9.02745e-05	0.166667	0.000299034	0.234286
U. m. of Saccharimonadales order	0.702	1	1.62265e-05	0.0787037	6.10905e-05	0.0857143
U. m. of Saprospiraceae family	0.267	1	0	0	1.2528e-06	0.00571429
U. m. of SBR1031 order	0.087	1	1.56191e-06	0.00925926	2.67669e-06	0.0342857
U. m. of Solirubrobacterales order	0.267	1	0	0	5.99287e-06	0.00571429
U. m. of Sporichthyaceae family	0.686	1	6.37897e-06	0.00925926	1.74888e-06	0.00571429
U. m. of Subgroup 13 order (Acidobacteria phylum)	0.368	1	8.44091e-07	0.00462963	0	0
U. m. of Subgroup 2 order (Acidobacteria phylum)	0.081	1	5.50888e-06	0.00925926	2.96711e-05	0.0342857
U. m. of Subgroup 22 class (Acidobacteria phylum)	0.878	1	1.26614e-06	0.00462963	2.36995e-06	0.00571429
U. m. of Subgroup 6 class (Acidobacteria phylum)	0.368	1	9.49603e-06	0.00462963	0	0
U. m. of Subgroup 7 order (Acidobacteria phylum)	0.878	1	2.65636e-07	0.00462963	1.69282e-06	0.00571429
U. m. of TA06 phylum	0.884	1	8.50667e-07	0.00462963	5.40888e-07	0.00571429
U. m. of TK10 class	0.267	1	0	0	7.68008e-07	0.00571429
U. m. of vadinBE97 family	0.392	1	4.052e-06	0.0231481	2.80275e-06	0.0114286
U. m. of Veillonellaceae family	0.152	1	2.39297e-05	0.00925926	0.000132142	0.0285714
U. m. of Verrucomicrobiaceae family	0.368	1	7.2633e-07	0.00462963	0	0
U. m. of Verrucomicrobiae class	0.878	1	5.31271e-07	0.00462963	1.54943e-06	0.00571429
U. m. of Victivallaceae family	0.836	1	1.31605e-05	0.00925926	5.41828e-06	0.0114286
U. m. of Woesearchaeia class	0.108	1	9.70396e-05	0.12963	4.63517e-05	0.08
U. m. of WS6 (Dojkabacteria) class	0.878	1	2.12624e-07	0.00462963	4.00476e-06	0.00571429
U. m. of WWE3 class	0.819	1	8.32762e-07	0.0138889	3.24543e-07	0.0114286
U. m. of Xanthobacteraceae family	0.099	1	3.76309e-05	0.0138889	0.000351645	0.04
UBA1819	0.003	1	0.000251699	0.300926	0.000633835	0.417143
UC5-1-2E3	0.023	1	7.24918e-06	0.00925926	3.6519e-05	0.0457143
Ureaplasma	0.054	1	0	0	1.84395e-06	0.0171429
Vagococcus	0.368	1	4.20493e-06	0.00462963	0	0
Varibaculum	0.267	1	0	0	6.87842e-07	0.00571429
Veillonella	0.024	1	0.000897595	0.310185	0.00163856	0.405714
Vibrionimonas	0.306	1	1.26029e-05	0.0138889	3.33125e-05	0.0285714
Victivallis	0.194	1	3.26303e-05	0.0787037	2.73194e-05	0.0457143
Weeksella	0.267	1	0	0	1.27761e-06	0.00571429
Weissella	0.639	1	2.43989e-05	0.037037	6.99081e-05	0.0457143

## Sheet: Table_S4
Table S4: Avreage relative abundance of the genus Bifidobacterium in the fecal samples included in the meta-analysis and specification of the amplified 16S rRNA gene variable regions.
Bioproject	Sample ID	Bifidobacterium average relative abundance	Clinical condition	Amplified 16S rRNA variable regions
PRJNA659664	SRR12534469	0.00580415	Healthy	V3-V4
PRJNA659664	SRR12534470	0.00276959	Healthy	V3-V4
PRJNA659664	SRR12534471	0.00321288	Healthy	V3-V4
PRJNA659664	SRR12534474	0.00489954	Healthy	V3-V4
PRJNA659664	SRR12534485	0.00804701	Healthy	V3-V4
PRJNA659664	SRR12534494	0.0470879	Healthy	V3-V4
PRJNA659664	SRR12534495.	0.0145895	Healthy	V3-V4
PRJNA659664	SRR12534496	0.0118518	Healthy	V3-V4
PRJNA659664	SRR12534497	0.0635146	Healthy	V3-V4
PRJNA659664	SRR12534498	0.0464435	Healthy	V3-V4
PRJNA659664	SRR12534499	0.0292541	Healthy	V3-V4
PRJNA659664	SRR12534500	0.085356	Healthy	V3-V4
PRJNA659664	SRR12534501	0.053664	Healthy	V3-V4
PRJNA659664	SRR12534502	0.0176253	Healthy	V3-V4
PRJNA659664	SRR12534503	0.00026569	Healthy	V3-V4
PRJNA659664	SRR12534504	0.0139725	Healthy	V3-V4
PRJNA659664	SRR12534505	0.0118763	Healthy	V3-V4
PRJNA659664	SRR12534506	0.00170915	Healthy	V3-V4
PRJNA659664	SRR12534507	0.0146469	Healthy	V3-V4
PRJNA659664	SRR12534508	0.0477256	Healthy	V3-V4
PRJNA659664	SRR12534509	0.0383701	Healthy	V3-V4
PRJNA659664	SRR12534518	0.0146874	Healthy	V3-V4
PRJNA659664	SRR12534529	0.0616183	Healthy	V3-V4
PRJNA659664	SRR12534540	0.00220398	Healthy	V3-V4
PRJNA659664	SRR12534546	0.0030301	Healthy	V3-V4
PRJNA659664	SRR12534547	0.0192447	Healthy	V3-V4
PRJNA659664	SRR12534548	0	Healthy	V3-V4
PRJNA659664	SRR12534549	0.0127614	Healthy	V3-V4
PRJNA659664	SRR12534550	0.0248754	Healthy	V3-V4
PRJNA659664	SRR12534551	0.0201858	Healthy	V3-V4
PRJNA659664	SRR12534552	0.0211365	Healthy	V3-V4
PRJNA659664	SRR12534472	0.0210669	PCOS	V3-V4
PRJNA659664	SRR12534473	0.0635149	PCOS	V3-V4
PRJNA659664	SRR12534475	0.00126769	PCOS	V3-V4
PRJNA659664	SRR12534476	0.00114294	PCOS	V3-V4
PRJNA659664	SRR12534477	0.0359893	PCOS	V3-V4
PRJNA659664	SRR12534478	0.00959246	PCOS	V3-V4
PRJNA659664	SRR12534479	0.00139668	PCOS	V3-V4
PRJNA659664	SRR12534480	0.00249529	PCOS	V3-V4
PRJNA659664	SRR12534481	0.10458	PCOS	V3-V4
PRJNA659664	SRR12534482	0.0962913	PCOS	V3-V4
PRJNA659664	SRR12534483	0.00567162	PCOS	V3-V4
PRJNA659664	SRR12534484	0.00973869	PCOS	V3-V4
PRJNA659664	SRR12534486	0.00157192	PCOS	V3-V4
PRJNA659664	SRR12534487	0.0151082	PCOS	V3-V4
PRJNA659664	SRR12534488	0.0707454	PCOS	V3-V4
PRJNA659664	SRR12534489	0.0199614	PCOS	V3-V4
PRJNA659664	SRR12534490	0.0287004	PCOS	V3-V4
PRJNA659664	SRR12534491	0.000294309	PCOS	V3-V4
PRJNA659664	SRR12534492	0.0479747	PCOS	V3-V4
PRJNA659664	SRR12534493	0.0258409	PCOS	V3-V4
PRJNA659664	SRR12534512	0.0169268	PCOS	V3-V4
PRJNA659664	SRR12534515	0.0209624	PCOS	V3-V4
PRJNA659664	SRR12534517	0.0273296	PCOS	V3-V4
PRJNA659664	SRR12534522	0.17814	PCOS	V3-V4
PRJNA659664	SRR12534525	0.0299354	PCOS	V3-V4
PRJNA659664	SRR12534528	0.0358045	PCOS	V3-V4
PRJNA659664	SRR12534533	0.0446191	PCOS	V3-V4
PRJNA659664	SRR12534534	0.00819869	PCOS	V3-V4
PRJNA659664	SRR12534536	0.0411155	PCOS	V3-V4
PRJNA779930	SRR16949354	0.0323688	Healthy	V3-V4
PRJNA779930	SRR16949355	0	Healthy	V3-V4
PRJNA779930	SRR16949356	0.0112539	Healthy	V3-V4
PRJNA779930	SRR16949357	0.0187827	Healthy	V3-V4
PRJNA779930	SRR16949358	0	Healthy	V3-V4
PRJNA779930	SRR16949359	0.0194814	Healthy	V3-V4
PRJNA779930	SRR16949360	0	Healthy	V3-V4
PRJNA779930	SRR16949361	0.0361557	Healthy	V3-V4
PRJNA779930	SRR16949362	0.00821908	Healthy	V3-V4
PRJNA779930	SRR16949363	0.104951	Healthy	V3-V4
PRJNA779930	SRR16949365	0.00230394	Healthy	V3-V4
PRJNA779930	SRR16949366	0.00127184	Healthy	V3-V4
PRJNA779930	SRR16949367	0	Healthy	V3-V4
PRJNA779930	SRR16949368	0.141335	Healthy	V3-V4
PRJNA779930	SRR16949369	0.123787	Healthy	V3-V4
PRJNA779930	SRR16949370	0.0274072	Healthy	V3-V4
PRJNA779930	SRR16949371	0.0845769	Healthy	V3-V4
PRJNA779930	SRR16949372	0.0882534	Healthy	V3-V4
PRJNA779930	SRR16949373	0.0198748	Healthy	V3-V4
PRJNA779930	SRR16949374	0.0455438	Healthy	V3-V4
PRJNA779930	SRR16949343	0.0474535	PCOS	V3-V4
PRJNA779930	SRR16949344	0.00922902	PCOS	V3-V4
PRJNA779930	SRR16949345	0.0281661	PCOS	V3-V4
PRJNA779930	SRR16949346	0.0258864	PCOS	V3-V4
PRJNA779930	SRR16949347	0.0183671	PCOS	V3-V4
PRJNA779930	SRR16949348	0.0207924	PCOS	V3-V4
PRJNA779930	SRR16949349	0.0149516	PCOS	V3-V4
PRJNA779930	SRR16949350	0.117461	PCOS	V3-V4
PRJNA779930	SRR16949351	0.00700797	PCOS	V3-V4
PRJNA779930	SRR16949352	0	PCOS	V3-V4
PRJNA779930	SRR16949353	0.00137363	PCOS	V3-V4
PRJNA779930	SRR16949364	0	PCOS	V3-V4
PRJNA779930	SRR16949375	0.014864	PCOS	V3-V4
PRJNA779930	SRR16949376	0.0120015	PCOS	V3-V4
PRJNA779930	SRR16949377	0.0462272	PCOS	V3-V4
PRJNA779930	SRR16949378	0	PCOS	V3-V4
PRJNA779930	SRR16949379	0.0116944	PCOS	V3-V4
PRJNA779930	SRR16949380	0	PCOS	V3-V4
PRJNA779930	SRR16949381	0.00523019	PCOS	V3-V4
PRJNA779930	SRR16949382	0.00203176	PCOS	V3-V4
PRJNA899143	SRR22255645	0	Healthy	V1-V3
PRJNA899143	SRR22255651	0	Healthy	V1-V3
PRJNA899143	SRR22255653	0	Healthy	V1-V3
PRJNA899143	SRR22255656	0	Healthy	V1-V3
PRJNA899143	SRR22255658	0	Healthy	V1-V3
PRJNA899143	SRR22255660	0	Healthy	V1-V3
PRJNA899143	SRR22255666	0	Healthy	V1-V3
PRJNA899143	SRR22255668	0	Healthy	V1-V3
PRJNA899143	SRR22255671	0	Healthy	V1-V3
PRJNA899143	SRR22255672	0	Healthy	V1-V3
PRJNA899143	SRR22255677	0	Healthy	V1-V3
PRJNA899143	SRR22255679	0	Healthy	V1-V3
PRJNA899143	SRR22255690	0	Healthy	V1-V3
PRJNA899143	SRR22255696	0	Healthy	V1-V3
PRJNA899143	SRR22255698	0	Healthy	V1-V3
PRJNA899143	SRR22255702	0	Healthy	V1-V3
PRJNA899143	SRR22255705	0	Healthy	V1-V3
PRJNA899143	SRR22255711	0	Healthy	V1-V3
PRJNA899143	SRR22255713	0	Healthy	V1-V3
PRJNA899143	SRR22255716	0	Healthy	V1-V3
PRJNA899143	SRR22255717	0	Healthy	V1-V3
PRJNA899143	SRR22255719	0	Healthy	V1-V3
PRJNA899143	SRR22255722	0	Healthy	V1-V3
PRJNA899143	SRR22255724	0	Healthy	V1-V3
PRJNA899143	SRR22255726	0	Healthy	V1-V3
PRJNA899143	SRR22255727	0	Healthy	V1-V3
PRJNA899143	SRR22255729	0	Healthy	V1-V3
PRJNA899143	SRR22255731	0	Healthy	V1-V3
PRJNA899143	SRR22255733	0	Healthy	V1-V3
PRJNA899143	SRR22255735	0	Healthy	V1-V3
PRJNA899143	SRR22255738	0	Healthy	V1-V3
PRJNA899143	SRR22346198	0	Healthy	V1-V3
PRJNA899143	SRR22346199	0	Healthy	V1-V3
PRJNA899143	SRR22346200	0	Healthy	V1-V3
PRJNA899143	SRR22346201	0	Healthy	V1-V3
PRJNA899143	SRR22346203	0.00068089	Healthy	V1-V3
PRJNA899143	SRR22346204	0	Healthy	V1-V3
PRJNA899143	SRR22346205	0	Healthy	V1-V3
PRJNA899143	SRR22346206	0	Healthy	V1-V3
PRJNA899143	SRR22346207	0	Healthy	V1-V3
PRJNA899143	SRR22346208	0	Healthy	V1-V3
PRJNA899143	SRR22346211	0	Healthy	V1-V3
PRJNA899143	SRR22346212	0	Healthy	V1-V3
PRJNA899143	SRR22346213	0	Healthy	V1-V3
PRJNA899143	SRR22346214	0	Healthy	V1-V3
PRJNA899143	SRR22346216	0	Healthy	V1-V3
PRJNA899143	SRR22346218	0	Healthy	V1-V3
PRJNA899143	SRR22346219	0	Healthy	V1-V3
PRJNA899143	SRR22346220	0	Healthy	V1-V3
PRJNA899143	SRR22346223	0	Healthy	V1-V3
PRJNA899143	SRR22346224	0	Healthy	V1-V3
PRJNA899143	SRR22346225	0	Healthy	V1-V3
PRJNA899143	SRR22346226	0	Healthy	V1-V3
PRJNA899143	SRR22346227	0	Healthy	V1-V3
PRJNA899143	SRR22346228	0	Healthy	V1-V3
PRJNA899143	SRR22346230	0	Healthy	V1-V3
PRJNA899143	SRR22346231	0	Healthy	V1-V3
PRJNA899143	SRR22346232	0	Healthy	V1-V3
PRJNA899143	SRR22346233	0	Healthy	V1-V3
PRJNA899143	SRR22346234	0	Healthy	V1-V3
PRJNA899143	SRR22346235	0	Healthy	V1-V3
PRJNA899143	SRR22346236	0	Healthy	V1-V3
PRJNA899143	SRR22346237	0	Healthy	V1-V3
PRJNA899143	SRR22346238	0	Healthy	V1-V3
PRJNA899143	SRR22346239	0	Healthy	V1-V3
PRJNA899143	SRR22346240	0	Healthy	V1-V3
PRJNA899143	SRR22346241	0	Healthy	V1-V3
PRJNA899143	SRR22346242	0	Healthy	V1-V3
PRJNA899143	SRR22346243	0	Healthy	V1-V3
PRJNA899143	SRR22346244	0	Healthy	V1-V3
PRJNA899143	SRR22346245	0	Healthy	V1-V3
PRJNA899143	SRR22346246	0	Healthy	V1-V3
PRJNA899143	SRR22346247	0	Healthy	V1-V3
PRJNA899143	SRR22346248	0	Healthy	V1-V3
PRJNA899143	SRR22346249	0	Healthy	V1-V3
PRJNA899143	SRR22346251	0	Healthy	V1-V3
PRJNA899143	SRR22346253	0	Healthy	V1-V3
PRJNA899143	SRR22346254	0	Healthy	V1-V3
PRJNA899143	SRR22346255	0	Healthy	V1-V3
PRJNA899143	SRR22346256	0	Healthy	V1-V3
PRJNA899143	SRR22346257	0	Healthy	V1-V3
PRJNA899143	SRR22346258	0	Healthy	V1-V3
PRJNA899143	SRR22346259	0	Healthy	V1-V3
PRJNA899143	SRR22346260	0	Healthy	V1-V3
PRJNA899143	SRR22346261	0	Healthy	V1-V3
PRJNA899143	SRR22346264	0	Healthy	V1-V3
PRJNA899143	SRR22346265	0	Healthy	V1-V3
PRJNA899143	SRR22346266	0	Healthy	V1-V3
PRJNA899143	SRR22346267	0	Healthy	V1-V3
PRJNA899143	SRR22346268	0	Healthy	V1-V3
PRJNA899143	SRR22346269	0	Healthy	V1-V3
PRJNA899143	SRR22346270	0	Healthy	V1-V3
PRJNA899143	SRR22346271	0	Healthy	V1-V3
PRJNA899143	SRR22346273	0	Healthy	V1-V3
PRJNA899143	SRR22346275	0	Healthy	V1-V3
PRJNA899143	SRR22346276	0	Healthy	V1-V3
PRJNA899143	SRR22346277	0.00124713	Healthy	V1-V3
PRJNA899143	SRR22346281	0	Healthy	V1-V3
PRJNA899143	SRR22346283	0	Healthy	V1-V3
PRJNA899143	SRR22346284	0	Healthy	V1-V3
PRJNA899143	SRR22346286	0	Healthy	V1-V3
PRJNA899143	SRR22346288	0	Healthy	V1-V3
PRJNA899143	SRR22346289	0	Healthy	V1-V3
PRJNA899143	SRR22346291	0	Healthy	V1-V3
PRJNA899143	SRR22346292	0	Healthy	V1-V3
PRJNA899143	SRR22346293	0	Healthy	V1-V3
PRJNA899143	SRR22346294	0	Healthy	V1-V3
PRJNA899143	SRR22346295	0	Healthy	V1-V3
PRJNA899143	SRR22346296	0	Healthy	V1-V3
PRJNA899143	SRR22346297	0	Healthy	V1-V3
PRJNA899143	SRR22346298	0	Healthy	V1-V3
PRJNA899143	SRR22346299	0	Healthy	V1-V3
PRJNA899143	SRR22346302	0	Healthy	V1-V3
PRJNA899143	SRR22346303	0	Healthy	V1-V3
PRJNA899143	SRR22346304	0	Healthy	V1-V3
PRJNA899143	SRR22346305	0	Healthy	V1-V3
PRJNA899143	SRR22346307	0	Healthy	V1-V3
PRJNA899143	SRR22346308	0	Healthy	V1-V3
PRJNA899143	SRR22346309	0	Healthy	V1-V3
PRJNA899143	SRR22346310	0	Healthy	V1-V3
PRJNA899143	SRR22346311	0	Healthy	V1-V3
PRJNA899143	SRR22346312	0	Healthy	V1-V3
PRJNA899143	SRR22346313	0	Healthy	V1-V3
PRJNA899143	SRR22346314	0	Healthy	V1-V3
PRJNA899143	SRR22346315	0	Healthy	V1-V3
PRJNA899143	SRR22346319	0	Healthy	V1-V3
PRJNA899143	SRR22346323	0	Healthy	V1-V3
PRJNA899143	SRR22346324	0	Healthy	V1-V3
PRJNA899143	SRR22346327	0	Healthy	V1-V3
PRJNA899143	SRR22346328	0	Healthy	V1-V3
PRJNA899143	SRR22346330	0	Healthy	V1-V3
PRJNA899143	SRR22255636	0	PCOS	V1-V3
PRJNA899143	SRR22255637	0	PCOS	V1-V3
PRJNA899143	SRR22255639	0	PCOS	V1-V3
PRJNA899143	SRR22255640	0	PCOS	V1-V3
PRJNA899143	SRR22255641	0	PCOS	V1-V3
PRJNA899143	SRR22255642	0	PCOS	V1-V3
PRJNA899143	SRR22255643	0	PCOS	V1-V3
PRJNA899143	SRR22255644	0	PCOS	V1-V3
PRJNA899143	SRR22255646	0	PCOS	V1-V3
PRJNA899143	SRR22255647	0	PCOS	V1-V3
PRJNA899143	SRR22255648	0	PCOS	V1-V3
PRJNA899143	SRR22255649	0	PCOS	V1-V3
PRJNA899143	SRR22255650	0	PCOS	V1-V3
PRJNA899143	SRR22255652	0	PCOS	V1-V3
PRJNA899143	SRR22255654	0	PCOS	V1-V3
PRJNA899143	SRR22255655	0	PCOS	V1-V3
PRJNA899143	SRR22255657	0	PCOS	V1-V3
PRJNA899143	SRR22255659	0	PCOS	V1-V3
PRJNA899143	SRR22255661	0	PCOS	V1-V3
PRJNA899143	SRR22255662	0	PCOS	V1-V3
PRJNA899143	SRR22255663	0	PCOS	V1-V3
PRJNA899143	SRR22255664	0	PCOS	V1-V3
PRJNA899143	SRR22255665	0	PCOS	V1-V3
PRJNA899143	SRR22255667	0	PCOS	V1-V3
PRJNA899143	SRR22255669	0	PCOS	V1-V3
PRJNA899143	SRR22255670	0	PCOS	V1-V3
PRJNA899143	SRR22255673	0	PCOS	V1-V3
PRJNA899143	SRR22255674	0	PCOS	V1-V3
PRJNA899143	SRR22255675	0	PCOS	V1-V3
PRJNA899143	SRR22255676	0	PCOS	V1-V3
PRJNA899143	SRR22255678	0	PCOS	V1-V3
PRJNA899143	SRR22255680	0	PCOS	V1-V3
PRJNA899143	SRR22255681	0	PCOS	V1-V3
PRJNA899143	SRR22255683	0	PCOS	V1-V3
PRJNA899143	SRR22255684	0	PCOS	V1-V3
PRJNA899143	SRR22255685	0	PCOS	V1-V3
PRJNA899143	SRR22255686	0	PCOS	V1-V3
PRJNA899143	SRR22255687	0	PCOS	V1-V3
PRJNA899143	SRR22255688	0	PCOS	V1-V3
PRJNA899143	SRR22255693	0	PCOS	V1-V3
PRJNA899143	SRR22255700	0	PCOS	V1-V3
PRJNA899143	SRR22255704	0	PCOS	V1-V3
PRJNA899143	SRR22255707	0.000261267	PCOS	V1-V3
PRJNA899143	SRR22255709	0	PCOS	V1-V3
PRJNA899143	SRR22346202	0	PCOS	V1-V3
PRJNA899143	SRR22346209	0	PCOS	V1-V3
PRJNA899143	SRR22346210	0	PCOS	V1-V3
PRJNA899143	SRR22346215	0	PCOS	V1-V3
PRJNA899143	SRR22346217	0	PCOS	V1-V3
PRJNA899143	SRR22346221	0	PCOS	V1-V3
PRJNA899143	SRR22346229	0	PCOS	V1-V3
PRJNA899143	SRR22346252	0	PCOS	V1-V3
PRJNA899143	SRR22346263	0	PCOS	V1-V3
PRJNA899143	SRR22346272	0	PCOS	V1-V3
PRJNA899143	SRR22346274	0	PCOS	V1-V3
PRJNA899143	SRR22346278	0	PCOS	V1-V3
PRJNA899143	SRR22346280	0	PCOS	V1-V3
PRJNA899143	SRR22346285	0	PCOS	V1-V3
PRJNA899143	SRR22346300	0	PCOS	V1-V3
PRJNA899143	SRR22346301	0	PCOS	V1-V3
PRJNA899143	SRR22346306	0	PCOS	V1-V3
PRJNA899143	SRR22346318	0	PCOS	V1-V3
PRJNA899143	SRR22346320	0	PCOS	V1-V3
PRJNA899143	SRR22346321	0	PCOS	V1-V3
PRJNA899143	SRR22346322	0	PCOS	V1-V3
PRJNA899143	SRR22346325	0	PCOS	V1-V3
PRJNA899143	SRR22346326	0	PCOS	V1-V3
PRJNA899143	SRR22346329	0	PCOS	V1-V3
SRP077213	SRR4457864	0	Healthy	V1-V2
SRP077213	SRR4457873	0	Healthy	V1-V2
SRP077213	SRR4457876	0	Healthy	V1-V2
SRP077213	SRR4457877	3.51786e-05	Healthy	V1-V2
SRP077213	SRR4457878	0.00026442	Healthy	V1-V2
SRP077213	SRR4457879	0	Healthy	V1-V2
SRP077213	SRR4457880	4.2627e-05	Healthy	V1-V2
SRP077213	SRR4457881	0	Healthy	V1-V2
SRP077213	SRR4457882	0	Healthy	V1-V2
SRP077213	SRR4457883	0	Healthy	V1-V2
SRP077213	SRR4457884	0	Healthy	V1-V2
SRP077213	SRR4457885	0	Healthy	V1-V2
SRP077213	SRR4457886	0	Healthy	V1-V2
SRP077213	SRR4457887	0	Healthy	V1-V2
SRP077213	SRR4457888	0	Healthy	V1-V2
SRP077213	SRR4457889	0	Healthy	V1-V2
SRP077213	SRR4457890	0	Healthy	V1-V2
SRP077213	SRR4457894	0.000192979	Healthy	V1-V2
SRP077213	SRR4457906	0	Healthy	V1-V2
SRP077213	SRR4457865	0	PCOS	V1-V2
SRP077213	SRR4457866	0.000191966	PCOS	V1-V2
SRP077213	SRR4457867	0	PCOS	V1-V2
SRP077213	SRR4457868	0	PCOS	V1-V2
SRP077213	SRR4457869	0	PCOS	V1-V2
SRP077213	SRR4457870	0.000261928	PCOS	V1-V2
SRP077213	SRR4457871	0	PCOS	V1-V2
SRP077213	SRR4457872	0.000112194	PCOS	V1-V2
SRP077213	SRR4457874	0	PCOS	V1-V2
SRP077213	SRR4457875	0	PCOS	V1-V2
SRP077213	SRR4457891	0.000239308	PCOS	V1-V2
SRP077213	SRR4457892	0	PCOS	V1-V2
SRP077213	SRR4457893	0	PCOS	V1-V2
SRP077213	SRR4457895	8.27462e-05	PCOS	V1-V2
SRP077213	SRR4457896	4.20681e-05	PCOS	V1-V2
SRP077213	SRR4457897	0	PCOS	V1-V2
SRP077213	SRR4457898	6.12738e-05	PCOS	V1-V2
SRP077213	SRR4457899	0	PCOS	V1-V2
SRP077213	SRR4457900	0	PCOS	V1-V2
SRP077213	SRR4457901	0	PCOS	V1-V2
SRP077213	SRR4457902	0.000268581	PCOS	V1-V2
SRP077213	SRR4457903	0	PCOS	V1-V2
SRP077213	SRR4457904	0	PCOS	V1-V2
SRP077213	SRR4457905	5.86654e-05	PCOS	V1-V2
SRP085887	SRR4159405	0.00116123	Healthy	V3-V4
SRP085887	SRR4159406	0.0450574	Healthy	V3-V4
SRP085887	SRR4159407	0	Healthy	V3-V4
SRP085887	SRR4159408	0.043105	Healthy	V3-V4
SRP085887	SRR4159409	0.0800257	Healthy	V3-V4
SRP085887	SRR4159410	0.0126988	Healthy	V3-V4
SRP085887	SRR4159411	0.0162557	Healthy	V3-V4
SRP085887	SRR4159413	0.0109422	Healthy	V3-V4
SRP085887	SRR4159414	0.000504188	Healthy	V3-V4
SRP085887	SRR4159415	0	Healthy	V3-V4
SRP085887	SRR4159416	0.00399547	Healthy	V3-V4
SRP085887	SRR4159417	0.0122355	Healthy	V3-V4
SRP085887	SRR4159418	0.00181137	Healthy	V3-V4
SRP085887	SRR4159419	0.000862175	Healthy	V3-V4
SRP085887	SRR4159420	0.00332634	Healthy	V3-V4
SRP085887	SRR4159378	0.00616835	PCOS	V3-V4
SRP085887	SRR4159379	0.00577306	PCOS	V3-V4
SRP085887	SRR4159380	0	PCOS	V3-V4
SRP085887	SRR4159381	0	PCOS	V3-V4
SRP085887	SRR4159382	0	PCOS	V3-V4
SRP085887	SRR4159383	0.00182803	PCOS	V3-V4
SRP085887	SRR4159384	0.0381704	PCOS	V3-V4
SRP085887	SRR4159385	0.00410949	PCOS	V3-V4
SRP085887	SRR4159386	0.0224967	PCOS	V3-V4
SRP085887	SRR4159387	0.00887413	PCOS	V3-V4
SRP085887	SRR4159388	0.000473549	PCOS	V3-V4
SRP085887	SRR4159389	0.0104525	PCOS	V3-V4
SRP085887	SRR415939	0.0264498	PCOS	V3-V4
SRP085887	SRR4159390	0.0231282	PCOS	V3-V4
SRP085887	SRR4159391	0.0305357	PCOS	V3-V4
SRP085887	SRR4159392	0.0264498	PCOS	V3-V4
SRP085887	SRR4159393	0.0187676	PCOS	V3-V4
SRP085887	SRR4159394	0.0166889	PCOS	V3-V4
SRP085887	SRR4159395	0.00220547	PCOS	V3-V4
SRP085887	SRR4159396	0.0277016	PCOS	V3-V4
SRP085887	SRR4159397	0.00554518	PCOS	V3-V4
SRP085887	SRR4159398	0.00478624	PCOS	V3-V4
SRP085887	SRR4159399	0.0364334	PCOS	V3-V4
SRP085887	SRR4159400	0.0528941	PCOS	V3-V4
SRP085887	SRR4159401	0.00265851	PCOS	V3-V4
SRP085887	SRR4159402	0.00101621	PCOS	V3-V4
SRP085887	SRR4159403	0.0887983	PCOS	V3-V4
SRP085887	SRR4159404	0.00165431	PCOS	V3-V4
SRP085887	SRR4159412	0.00561824	PCOS	V3-V4
SRP085887	SRR4159421	0.0302917	PCOS	V3-V4
SRP085887	SRR4159422	0.0115539	PCOS	V3-V4
SRP085887	SRR4159423	0.00598449	PCOS	V3-V4
SRP085887	SRR4159424	0.00153524	PCOS	V3-V4
SRP085887	SRR4159425	0.0164752	PCOS	V3-V4

## Sheet: Table_S5
Table S5: Non parametric Mann-Whitney U test calculation and FDR correction based on the species-level taxonomic composition between vaginal samples from healthy and PCOS-affected women.
Bacterial genera	Mann-Whitney U test p-value	Bonferroni correction	Average Healthy	Prevalence Healthy	Average PCOS	Prevalence PCOS
Actinomyces	4.11977e-06	0	0.000106852	0.122302	0.000446063	0.360294
Mobiluncus	0.000172952	0	0.000166318	0.0719424	0.000611676	0.235294
Varibaculum	0.167551	1	0.000325551	0.115108	0.000658341	0.176471
Bifidobacterium	1.07549e-15	0	0.00262666	0.129496	0.0125323	0.580882
Gardnerella	6.5411e-16	0	0.0333152	0.467626	0.125063	0.889706
Corynebacterium 1	0.000143552	0	0.00144032	0.194245	0.00174574	0.389706
Lawsonella	0.357766	1	0.000211179	0.143885	0.000219261	0.176471
U. m. of Corynebacteriaceae family	2.92143e-13	0	3.24827e-05	0.0791367	0.000688593	0.463235
Rhodococcus	1.55996e-10	0	7.458e-06	0.0215827	0.00102353	0.301471
Cutibacterium	5.34209e-09	0	0.000197536	0.100719	0.00053628	0.389706
Streptomyces	3.55643e-10	0	2.71936e-06	0.0143885	0.000538901	0.279412
Atopobium	3.15662e-21	0	0.00556343	0.258993	0.0332523	0.808824
DNF00809	1.71294e-05	0	0.000917173	0.0359712	0.00197792	0.205882
Bacteroides	9.22501e-12	0	0.000260488	0.23741	0.00115838	0.610294
U. m. of Muribaculaceae family	3.1931e-16	0	0.000274131	0.129496	0.00252839	0.566176
Porphyromonadaceae bacterium C941	2.83861e-06	0	0	0	0.000215373	0.147059
Porphyromonas	3.55403e-13	0	6.65084e-05	0.0719424	0.002452	0.448529
Prevotella	1.1575e-25	0	0.00859161	0.338129	0.0536538	0.911765
Prevotella 1	2.12547e-09	0	3.01623e-06	0.0215827	0.0056846	0.272059
Prevotella 6	1.52812e-10	0	0.00160833	0.122302	0.00179954	0.455882
Prevotella 7	8.63222e-07	0	2.35766e-05	0.0719424	0.000551111	0.301471
Prevotella 9	0.266634	1	0.000222101	0.223022	0.00035669	0.169118
Rikenellaceae RC9 gut group	3.89013e-09	0	7.5656e-05	0.028777	0.000341183	0.286765
Campylobacter	4.25319e-10	0	8.23092e-05	0.100719	0.0011237	0.419118
Gemella	6.02889e-05	0	0.000194953	0.0647482	0.000535076	0.235294
Staphylococcus	0.000634326	0.066	0.00835167	0.251799	0.000863645	0.441176
Aerococcus	3.33904e-18	0	0.000400519	0.0935252	0.00958323	0.595588
Enterococcus	0.316526	1	0.0191693	0.0791367	0.000394914	0.117647
Lactobacillus	1.53489e-19	0	0.873526	0.956835	0.603007	1
Streptococcus	1.73136e-16	0	0.00860054	0.258993	0.0211113	0.75
Anaerococcus	2.52159e-15	0	0.00351112	0.273381	0.0070359	0.772059
Ezakiella	4.74443e-06	0	0.000121958	0.107914	0.00101789	0.338235
Finegoldia	1.8161e-10	0	0.00276063	0.366906	0.00388296	0.735294
Parvimonas	2.24155e-10	0	6.02909e-05	0.028777	0.00249245	0.323529
Peptoniphilus	1.54702e-12	0	0.00298513	0.23741	0.00494985	0.676471
Ruminococcus torques group (Lachnospiraceae family)	1.63741e-05	0	2.15222e-05	0.0143885	0.000383308	0.161765
Howardella	2.13433e-12	0	9.45147e-05	0.100719	0.00100139	0.485294
Moryella	0.000221249	0	2.01807e-05	0.028777	0.000671507	0.154412
Peptostreptococcus	2.52449e-11	0	0.000359469	0.0719424	0.00197843	0.433824
Faecalibacterium	0.000354778	0	5.6482e-05	0.158273	0.000465044	0.323529
Fastidiosipila	2.813e-10	0	0.000234696	0.0503597	0.00184643	0.352941
Ruminococcaceae UCG-014	0.000670145	0.066	0.000113124	0.0935252	0.00026237	0.242647
Anaeroglobus	2.94822e-05	0	5.2268e-06	0.0143885	0.000417983	0.154412
Dialister	1.9221e-27	0	0.00107874	0.258993	0.0104858	0.897059
Megasphaera	9.88877e-17	0	0.00203183	0.0647482	0.0114816	0.529412
Veillonella	3.91803e-07	0	0.000238426	0.201439	0.00351389	0.492647
Cetobacterium	2.2731e-16	0	0	0	0.00298531	0.397059
Fusobacterium	2.65462e-07	0	1.26293e-05	0.0719424	0.00109676	0.301471
Sneathia	1.83668e-15	0	0.0029548	0.0431655	0.0119388	0.470588
U. m. of Saccharimonadales order	5.9916e-07	0	0.00109937	0.057554	0.00331316	0.286765
Allorhizobium-Neorhizobium-Pararhizobium-Rhizobium	0.080325	1	8.65305e-06	0.0503597	0.000160493	0.102941
Pseudochrobactrum	1.16581e-24	0	0	0	0.000786221	0.566176
U. m. of Burkholderiaceae family	1.57047e-06	0	0.000813702	0.0359712	0.000152832	0.235294
Massilia	0.0285365	1	0.000100158	0.0215827	2.65135e-05	0.0808824
Ralstonia	0.732461	1	0.000127868	0.028777	4.50093e-06	0.0220588
Sutterella	6.3772e-08	0	1.16423e-05	0.0503597	0.000295711	0.286765
Neisseria	0.0138074	0.924	8.60712e-05	0.0431655	4.51437e-05	0.125
Escherichia-Shigella	1.07758e-05	0	0.000258091	0.136691	0.00293926	0.375
Morganella	0.991778	1	8.5139e-05	0.00719424	2.33847e-06	0.00735294
Pseudocitrobacter	0.078842	1	0	0	0.000126015	0.0220588
Acinetobacter	8.61684e-13	0	0.00681224	0.165468	0.000787038	0.551471
Pseudomonas	0.416496	1	0.00469654	0.194245	0.000136191	0.257353
Jonquetella	8.35493e-05	0	2.66347e-06	0.0143885	0.00091376	0.139706
Mycoplasma	2.19206e-16	0	9.84605e-06	0.0359712	0.00843744	0.455882
Ureaplasma	2.62629e-15	0	0.000239686	0.223022	0.0038181	0.683824
Akkermansia	2.55392e-07	0	0.000115213	0.100719	8.6309e-05	0.360294

## Sheet: Table_S6
Table S6: Anova statistical analysis based on the OD600nm measurment of each Bifidobacterium and Lactobacillus strain tested for its ability to grow on three different α-lactalbumin concentration as well as on MRS. Significant p-value are highlighted in green.
Bacterial strains		Average OD600nm		Sig.
Lactobacillus johnsonii DSM 20533	3% α-lactalbumin	2.3765	2% α-lactalbumin	3.52124e-07
			1% α-lactalbumin	1.51615e-15
			MRS w/o α-lactalbumin	5.10908e-23
	2% α-lactalbumin	2.22617	3% α-lactalbumin	3.52124e-07
			1% α-lactalbumin	4.62711e-12
			MRS w/o α-lactalbumin	1.11129e-21
	1% α-lactalbumin	1.93933	3% α-lactalbumin	1.51615e-15
			2% α-lactalbumin	4.62711e-12
			MRS w/o α-lactalbumin	2.26967e-18
	MRS w/o α-lactalbumin	1.3295	3% α-lactalbumin	5.10908e-23
			2% α-lactalbumin	1.11129e-21
			1% α-lactalbumin	2.26967e-18
Lactobacillus crispatus PRL2021	3% α-lactalbumin	2.3525	2% α-lactalbumin	0.00951599
			1% α-lactalbumin	1.54709e-11
			MRS w/o α-lactalbumin	4.43694e-17
	2% α-lactalbumin	2.23883	3% α-lactalbumin	0.00951599
			1% α-lactalbumin	2.36947e-09
			MRS w/o α-lactalbumin	6.0354e-16
	1% α-lactalbumin	1.88733	3% α-lactalbumin	1.54709e-11
			2% α-lactalbumin	2.36947e-09
			MRS w/o α-lactalbumin	3.95126e-11
	MRS w/o α-lactalbumin	1.44533	3% α-lactalbumin	4.43694e-17
			2% α-lactalbumin	6.0354e-16
			1% α-lactalbumin	3.95126e-11
Lactobacillus crispatus LB56	3% α-lactalbumin	2.3585	2% α-lactalbumin	1.78828e-11
			1% α-lactalbumin	2.30605e-18
			MRS w/o α-lactalbumin	1.69083e-27
	2% α-lactalbumin	2.16983	3% α-lactalbumin	1.78828e-11
			1% α-lactalbumin	1.62512e-13
			MRS w/o α-lactalbumin	4.5121e-26
	1% α-lactalbumin	1.92733	3% α-lactalbumin	2.30605e-18
			2% α-lactalbumin	1.62512e-13
			MRS w/o α-lactalbumin	8.24013e-24
	MRS w/o α-lactalbumin	1.11533	3% α-lactalbumin	1.69083e-27
			2% α-lactalbumin	4.5121e-26
			1% α-lactalbumin	8.24013e-24
Lactobacillus crispatus LB57	3% α-lactalbumin	2.33567	2% α-lactalbumin	0.0214313
			1% α-lactalbumin	0.000101774
			MRS w/o α-lactalbumin	1.1629e-11
	2% α-lactalbumin	2.1195	3% α-lactalbumin	0.0214313
			1% α-lactalbumin	0.187852
			MRS w/o α-lactalbumin	9.79311e-10
	1% α-lactalbumin	1.96783	3% α-lactalbumin	0.000101774
			2% α-lactalbumin	0.187852
			MRS w/o α-lactalbumin	4.01886e-08
	MRS w/o α-lactalbumin	1.34167	3% α-lactalbumin	1.1629e-11
			2% α-lactalbumin	9.79311e-10
			1% α-lactalbumin	4.01886e-08
Lactobacillus crispatus LB61	3% α-lactalbumin	2.33133	2% α-lactalbumin	0.00181794
			1% α-lactalbumin	2.61339e-06
			MRS w/o α-lactalbumin	1.30379e-16
	2% α-lactalbumin	2.13183	3% α-lactalbumin	0.00181794
			1% α-lactalbumin	0.0451655
			MRS w/o α-lactalbumin	3.68653e-15
	1% α-lactalbumin	1.99583	3% α-lactalbumin	2.61339e-06
			2% α-lactalbumin	0.0451655
			MRS w/o α-lactalbumin	5.12866e-14
	MRS w/o α-lactalbumin	1.0695	3% α-lactalbumin	1.30379e-16
			2% α-lactalbumin	3.68653e-15
			1% α-lactalbumin	5.12866e-14
Lactobacillus iners LMG 14328	3% α-lactalbumin	0.384833	2% α-lactalbumin	0.0025611
			1% α-lactalbumin	0.00509111
			MRS w/o α-lactalbumin	2.25987e-13
	2% α-lactalbumin	0.265333	3% α-lactalbumin	0.0025611
			1% α-lactalbumin	1
			MRS w/o α-lactalbumin	4.64314e-15
	1% α-lactalbumin	0.273667	3% α-lactalbumin	0.00509111
			2% α-lactalbumin	1
			MRS w/o α-lactalbumin	5.95405e-15
	MRS w/o α-lactalbumin	0.916	3% α-lactalbumin	2.25987e-13
			2% α-lactalbumin	4.64314e-15
			1% α-lactalbumin	5.95405e-15
Lactobacillus jensenii GL-2C	3% α-lactalbumin	2.37483	2% α-lactalbumin	1
			1% α-lactalbumin	3.26501e-07
			MRS w/o α-lactalbumin	7.4897e-16
	2% α-lactalbumin	2.33767	3% α-lactalbumin	1
			1% α-lactalbumin	3.16332e-06
			MRS w/o α-lactalbumin	1.86894e-15
	1% α-lactalbumin	2.106	3% α-lactalbumin	3.26501e-07
			2% α-lactalbumin	3.16332e-06
			MRS w/o α-lactalbumin	1.73551e-12
	MRS w/o α-lactalbumin	1.568	3% α-lactalbumin	7.4897e-16
			2% α-lactalbumin	1.86894e-15
			1% α-lactalbumin	1.73551e-12
Lactobacillus jensenii V7-9H	3% α-lactalbumin	2.40383	2% α-lactalbumin	6.63058e-08
			1% α-lactalbumin	7.9954e-14
			MRS w/o α-lactalbumin	3.29269e-20
	2% α-lactalbumin	2.21433	3% α-lactalbumin	6.63058e-08
			1% α-lactalbumin	8.22037e-09
			MRS w/o α-lactalbumin	4.50247e-18
	1% α-lactalbumin	1.99967	3% α-lactalbumin	7.9954e-14
			2% α-lactalbumin	8.22037e-09
			MRS w/o α-lactalbumin	8.42894e-15
	MRS w/o α-lactalbumin	1.54517	3% α-lactalbumin	3.29269e-20
			2% α-lactalbumin	4.50247e-18
			1% α-lactalbumin	8.42894e-15
Lactobacillus jensenii V9-4G	3% α-lactalbumin	2.33867	2% α-lactalbumin	0.00450916
			1% α-lactalbumin	7.52292e-11
			MRS w/o α-lactalbumin	1.06773e-18
	2% α-lactalbumin	2.24	3% α-lactalbumin	0.00450916
			1% α-lactalbumin	2.97689e-08
			MRS w/o α-lactalbumin	1.12077e-17
	1% α-lactalbumin	1.99817	3% α-lactalbumin	7.52292e-11
			2% α-lactalbumin	2.97689e-08
			MRS w/o α-lactalbumin	1.58007e-14
	MRS w/o α-lactalbumin	1.46333	3% α-lactalbumin	1.06773e-18
			2% α-lactalbumin	1.12077e-17
			1% α-lactalbumin	1.58007e-14
Lactobacillus gasseri ATCC9857	3% α-lactalbumin	2.37517	2% α-lactalbumin	0.0339037
			1% α-lactalbumin	1.64203e-07
			MRS w/o α-lactalbumin	4.13065e-19
	2% α-lactalbumin	2.248	3% α-lactalbumin	0.0339037
			1% α-lactalbumin	9.00508e-05
			MRS w/o α-lactalbumin	2.31767e-18
	1% α-lactalbumin	2.01533	3% α-lactalbumin	1.64203e-07
			2% α-lactalbumin	9.00508e-05
			MRS w/o α-lactalbumin	8.41545e-17
	MRS w/o α-lactalbumin	0.858167	3% α-lactalbumin	4.13065e-19
			2% α-lactalbumin	2.31767e-18
			1% α-lactalbumin	8.41545e-17
Lactobacillus gasseri GA-2G	3% α-lactalbumin	2.41617	2% α-lactalbumin	0.749616
			1% α-lactalbumin	0.00188263
			MRS w/o α-lactalbumin	6.47772e-13
	2% α-lactalbumin	2.29933	3% α-lactalbumin	0.749616
			1% α-lactalbumin	0.0750859
			MRS w/o α-lactalbumin	3.82776e-12
	1% α-lactalbumin	2.09917	3% α-lactalbumin	0.00188263
			2% α-lactalbumin	0.0750859
			MRS w/o α-lactalbumin	1.18096e-10
	MRS w/o α-lactalbumin	1.12383	3% α-lactalbumin	6.47772e-13
			2% α-lactalbumin	3.82776e-12
			1% α-lactalbumin	1.18096e-10
Lactobacillus gasseri V10-5C	3% α-lactalbumin	2.31067	2% α-lactalbumin	3.82192e-07
			1% α-lactalbumin	6.49323e-09
			MRS w/o α-lactalbumin	2.30404e-22
	2% α-lactalbumin	2.14333	3% α-lactalbumin	3.82192e-07
			1% α-lactalbumin	0.180141
			MRS w/o α-lactalbumin	6.37833e-21
	1% α-lactalbumin	2.09633	3% α-lactalbumin	6.49323e-09
			2% α-lactalbumin	0.180141
			MRS w/o α-lactalbumin	1.80508e-20
	MRS w/o α-lactalbumin	1.22467	3% α-lactalbumin	2.30404e-22
			2% α-lactalbumin	6.37833e-21
			1% α-lactalbumin	1.80508e-20
B. asteroides LMG 10735	3% α-lactalbumin	2.3235	2% α-lactalbumin	0.00299676
			1% α-lactalbumin	4.1714e-07
			MRS w/o α-lactalbumin	3.01533e-16
	2% α-lactalbumin	2.112	3% α-lactalbumin	0.00299676
			1% α-lactalbumin	0.00316142
			MRS w/o α-lactalbumin	8.23371e-15
	1% α-lactalbumin	1.90167	3% α-lactalbumin	4.1714e-07
			2% α-lactalbumin	0.00316142
			MRS w/o α-lactalbumin	4.10703e-13
	MRS w/o α-lactalbumin	0.976	3% α-lactalbumin	3.01533e-16
			2% α-lactalbumin	8.23371e-15
			1% α-lactalbumin	4.10703e-13
Bifidobacterium adolescentis ATCC 15703	3% α-lactalbumin	2.2015	2% α-lactalbumin	0.0167887
			1% α-lactalbumin	8.70858e-11
			MRS w/o α-lactalbumin	9.75839e-25
	2% α-lactalbumin	2.14483	3% α-lactalbumin	0.0167887
			1% α-lactalbumin	1.38222e-08
			MRS w/o α-lactalbumin	2.59776e-24
	1% α-lactalbumin	1.97533	3% α-lactalbumin	8.70858e-11
			2% α-lactalbumin	1.38222e-08
			MRS w/o α-lactalbumin	6.7034e-23
	MRS w/o α-lactalbumin	1.02	3% α-lactalbumin	9.75839e-25
			2% α-lactalbumin	2.59776e-24
			1% α-lactalbumin	6.7034e-23
Bifidobacterium adolescentis 703B	3% α-lactalbumin	2.14333	2% α-lactalbumin	5.48817e-10
			1% α-lactalbumin	2.63077e-16
			MRS w/o α-lactalbumin	5.0877e-30
	2% α-lactalbumin	2.01133	3% α-lactalbumin	5.48817e-10
			1% α-lactalbumin	3.33383e-11
			MRS w/o α-lactalbumin	3.6484e-29
	1% α-lactalbumin	1.85717	3% α-lactalbumin	2.63077e-16
			2% α-lactalbumin	3.33383e-11
			MRS w/o α-lactalbumin	4.79903e-28
	MRS w/o α-lactalbumin	0.737833	3% α-lactalbumin	5.0877e-30
			2% α-lactalbumin	3.6484e-29
			1% α-lactalbumin	4.79903e-28
Bifidobacterium adolescentis 713B	3% α-lactalbumin	2.14467	2% α-lactalbumin	0.128945
			1% α-lactalbumin	1.11591e-07
			MRS w/o α-lactalbumin	5.32112e-09
	2% α-lactalbumin	2.0715	3% α-lactalbumin	0.128945
			1% α-lactalbumin	1.50908e-05
			MRS w/o α-lactalbumin	6.524e-20
	1% α-lactalbumin	1.88117	3% α-lactalbumin	1.11591e-07
			2% α-lactalbumin	1.50908e-05
			MRS w/o α-lactalbumin	2.0255e-18
	MRS w/o α-lactalbumin	0.880667	3% α-lactalbumin	5.32112e-09
			2% α-lactalbumin	6.524e-20
			1% α-lactalbumin	2.0255e-18
Bifidobacterium bifidum LMG 11041	3% α-lactalbumin	2.026	2% α-lactalbumin	0.00867687
			1% α-lactalbumin	1.13549e-12
			MRS w/o α-lactalbumin	5.00164e-22
	2% α-lactalbumin	1.93483	3% α-lactalbumin	0.00867687
			1% α-lactalbumin	9.86452e-11
			MRS w/o α-lactalbumin	2.16272e-21
	1% α-lactalbumin	1.60133	3% α-lactalbumin	1.13549e-12
			2% α-lactalbumin	9.86452e-11
			MRS w/o α-lactalbumin	1.43316e-18
	MRS w/o α-lactalbumin	0.744	3% α-lactalbumin	5.00164e-22
			2% α-lactalbumin	2.16272e-21
			1% α-lactalbumin	1.43316e-18
Bifidobacterium bifidum 324B	3% α-lactalbumin	2.22167	2% α-lactalbumin	3.95956e-09
			1% α-lactalbumin	3.57179e-16
			MRS w/o α-lactalbumin	7.78511e-24
	2% α-lactalbumin	2.02067	3% α-lactalbumin	3.95956e-09
			1% α-lactalbumin	1.09529e-11
			MRS w/o α-lactalbumin	3.26745e-22
	1% α-lactalbumin	1.7415	3% α-lactalbumin	3.57179e-16
			2% α-lactalbumin	1.09529e-11
			MRS w/o α-lactalbumin	2.66397e-19
	MRS w/o α-lactalbumin	1.04833	3% α-lactalbumin	7.78511e-24
			2% α-lactalbumin	3.26745e-22
			1% α-lactalbumin	2.66397e-19
Bifidobacterium bifidum PRL2010	3% α-lactalbumin	2.19967	2% α-lactalbumin	0.26342
			1% α-lactalbumin	8.24651e-09
			MRS w/o α-lactalbumin	2.19415e-15
	2% α-lactalbumin	2.06167	3% α-lactalbumin	0.26342
			1% α-lactalbumin	3.56229e-07
			MRS w/o α-lactalbumin	1.35809e-14
	1% α-lactalbumin	1.52567	3% α-lactalbumin	8.24651e-09
			2% α-lactalbumin	3.56229e-07
			MRS w/o α-lactalbumin	1.21939e-10
	MRS w/o α-lactalbumin	0.669333	3% α-lactalbumin	2.19415e-15
			2% α-lactalbumin	1.35809e-14
			1% α-lactalbumin	1.21939e-10
Bifidobacterium breve LMG 13208	3% α-lactalbumin	2.1635	2% α-lactalbumin	0.039859
			1% α-lactalbumin	9.09598e-07
			MRS w/o α-lactalbumin	1.09035e-17
	2% α-lactalbumin	2.029	3% α-lactalbumin	0.039859
			1% α-lactalbumin	0.000601038
			MRS w/o α-lactalbumin	7.98766e-17
	1% α-lactalbumin	1.81417	3% α-lactalbumin	9.09598e-07
			2% α-lactalbumin	0.000601038
			MRS w/o α-lactalbumin	3.06043e-15
	MRS w/o α-lactalbumin	0.772833	3% α-lactalbumin	1.09035e-17
			2% α-lactalbumin	7.98766e-17
			1% α-lactalbumin	3.06043e-15
Bifidobacterium breve 689B	3% α-lactalbumin	1.896	2% α-lactalbumin	0.358281
			1% α-lactalbumin	1.01581e-10
			MRS w/o α-lactalbumin	4.24867e-20
	2% α-lactalbumin	1.85133	3% α-lactalbumin	0.358281
			1% α-lactalbumin	1.76278e-09
			MRS w/o α-lactalbumin	1.12624e-19
	1% α-lactalbumin	1.59433	3% α-lactalbumin	1.01581e-10
			2% α-lactalbumin	1.76278e-09
			MRS w/o α-lactalbumin	9.66283e-17
	MRS w/o α-lactalbumin	0.967667	3% α-lactalbumin	4.24867e-20
			2% α-lactalbumin	1.12624e-19
			1% α-lactalbumin	9.66283e-17
Bifidobacterium breve 1895B	3% α-lactalbumin	2.2265	2% α-lactalbumin	1
			1% α-lactalbumin	1
			MRS w/o α-lactalbumin	3.72621e-15
	2% α-lactalbumin	2.19267	3% α-lactalbumin	1
			1% α-lactalbumin	1
			MRS w/o α-lactalbumin	7.19923e-15
	1% α-lactalbumin	2.17	3% α-lactalbumin	1
			2% α-lactalbumin	1
			MRS w/o α-lactalbumin	1.13267e-14
	MRS w/o α-lactalbumin	1.21833	3% α-lactalbumin	3.72621e-15
			2% α-lactalbumin	7.19923e-15
			1% α-lactalbumin	1.13267e-14
Bifidobacterium catenulatum LMG 11043	3% α-lactalbumin	1.93617	2% α-lactalbumin	3.74087e-15
			1% α-lactalbumin	6.05306e-19
			MRS w/o α-lactalbumin	2.19657e-26
	2% α-lactalbumin	1.67067	3% α-lactalbumin	3.74087e-15
			1% α-lactalbumin	1.79154e-10
			MRS w/o α-lactalbumin	1.16419e-23
	1% α-lactalbumin	1.52117	3% α-lactalbumin	6.05306e-19
			2% α-lactalbumin	1.79154e-10
			MRS w/o α-lactalbumin	1.20918e-21
	MRS w/o α-lactalbumin	0.953	3% α-lactalbumin	2.19657e-26
			2% α-lactalbumin	1.16419e-23
			1% α-lactalbumin	1.20918e-21
Bifidobacterium catenulatum 1899B	3% α-lactalbumin	2.0375	2% α-lactalbumin	7.32626e-11
			1% α-lactalbumin	6.63342e-15
			MRS w/o α-lactalbumin	1.48868e-22
	2% α-lactalbumin	1.77117	3% α-lactalbumin	7.32626e-11
			1% α-lactalbumin	1.56725e-07
			MRS w/o α-lactalbumin	4.33285e-20
	1% α-lactalbumin	1.6005	3% α-lactalbumin	6.63342e-15
			2% α-lactalbumin	1.56725e-07
			MRS w/o α-lactalbumin	4.78292e-18
	MRS w/o α-lactalbumin	0.967	3% α-lactalbumin	1.48868e-22
			2% α-lactalbumin	4.33285e-20
			1% α-lactalbumin	4.78292e-18
Bifidobacterium longum LMG 13197	3% α-lactalbumin	2.1315	2% α-lactalbumin	1
			1% α-lactalbumin	1.51224e-05
			MRS w/o α-lactalbumin	1.23399e-20
	2% α-lactalbumin	2.135	3% α-lactalbumin	1
			1% α-lactalbumin	1.00027e-05
			MRS w/o α-lactalbumin	1.13091e-20
	1% α-lactalbumin	2.015	3% α-lactalbumin	1.51224e-05
			2% α-lactalbumin	1.00027e-05
			MRS w/o α-lactalbumin	2.85566e-19
	MRS w/o α-lactalbumin	1.3385	3% α-lactalbumin	1.23399e-20
			2% α-lactalbumin	1.13091e-20
			1% α-lactalbumin	2.85566e-19
Bifidobacterium longum 39B	3% α-lactalbumin	2.198	2% α-lactalbumin	0.114136
			1% α-lactalbumin	0.000573597
			MRS w/o α-lactalbumin	3.20438e-17
	2% α-lactalbumin	2.10633	3% α-lactalbumin	0.114136
			1% α-lactalbumin	0.191898
			MRS w/o α-lactalbumin	1.86031e-16
	1% α-lactalbumin	2.0235	3% α-lactalbumin	0.000573597
			2% α-lactalbumin	0.191898
			MRS w/o α-lactalbumin	1.04962e-15
	MRS w/o α-lactalbumin	1.13333	3% α-lactalbumin	3.20438e-17
			2% α-lactalbumin	1.86031e-16
			1% α-lactalbumin	1.04962e-15
Bifidobacterium longum 67B	3% α-lactalbumin	2.1815	2% α-lactalbumin	5.34961e-05
			1% α-lactalbumin	7.34019e-09
			MRS w/o α-lactalbumin	1.76479e-24
	2% α-lactalbumin	2.09383	3% α-lactalbumin	5.34961e-05
			1% α-lactalbumin	0.000882757
			MRS w/o α-lactalbumin	1.04972e-23
	1% α-lactalbumin	2.0245	3% α-lactalbumin	7.34019e-09
			2% α-lactalbumin	0.000882757
			MRS w/o α-lactalbumin	4.85534e-23
	MRS w/o α-lactalbumin	1.158	3% α-lactalbumin	1.76479e-24
			2% α-lactalbumin	1.04972e-23
			1% α-lactalbumin	4.85534e-23
Bifidobacterium pseudocatenulatum LMG 10505	3% α-lactalbumin	2.11367	2% α-lactalbumin	0.733515
			1% α-lactalbumin	2.45496e-06
			MRS w/o α-lactalbumin	1.2688e-22
	2% α-lactalbumin	2.08467	3% α-lactalbumin	0.733515
			1% α-lactalbumin	7.54982e-05
			MRS w/o α-lactalbumin	2.27784e-22
	1% α-lactalbumin	1.98133	3% α-lactalbumin	2.45496e-06
			2% α-lactalbumin	7.54982e-05
			MRS w/o α-lactalbumin	2.1294e-21
	MRS w/o α-lactalbumin	1.11417	3% α-lactalbumin	1.2688e-22
			2% α-lactalbumin	2.27784e-22
			1% α-lactalbumin	2.1294e-21
Bifidobacterium pseudocatenulatum 289B	3% α-lactalbumin	2.04633	2% α-lactalbumin	7.18567e-13
			1% α-lactalbumin	6.65677e-24
			MRS w/o α-lactalbumin	6.93536e-34
	2% α-lactalbumin	1.93667	3% α-lactalbumin	7.18567e-13
			1% α-lactalbumin	3.7723e-21
			MRS w/o α-lactalbumin	4.21997e-33
	1% α-lactalbumin	1.64483	3% α-lactalbumin	6.65677e-24
			2% α-lactalbumin	3.7723e-21
			MRS w/o α-lactalbumin	1.38208e-30
	MRS w/o α-lactalbumin	0.776667	3% α-lactalbumin	6.93536e-34
			2% α-lactalbumin	4.21997e-33
			1% α-lactalbumin	1.38208e-30
Bifidobacterium pseudocatenulatum 318B	3% α-lactalbumin	1.98117	2% α-lactalbumin	0.00743525
			1% α-lactalbumin	3.36715e-11
			MRS w/o α-lactalbumin	1.77377e-25
	2% α-lactalbumin	1.92617	3% α-lactalbumin	0.00743525
			1% α-lactalbumin	7.45222e-09
			MRS w/o α-lactalbumin	4.78489e-25
	1% α-lactalbumin	1.7715	3% α-lactalbumin	3.36715e-11
			2% α-lactalbumin	7.45222e-09
			MRS w/o α-lactalbumin	1.04765e-23
	MRS w/o α-lactalbumin	0.848667	3% α-lactalbumin	1.77377e-25
			2% α-lactalbumin	4.78489e-25
			1% α-lactalbumin	1.04765e-23

## Sheet: Table_S7
Table S7: Bacterial total count of each fecal and vaginal sample cultivated in a human intestinal and vaginal-simulating environment in presence and absence of α-lactalbumin. F=fecal sample; V=vaginal sample; α-la=α-lactalbumin.
Sample	Bacterial total count
1F α-la	4239000000
1F	1933000000
1V α-la	63700000
1V	15500000
2F α-la	1631000000
2F	1861000000
2V α-la	173100000
2V	91400000
3F α-la	2177000000
3F	1417000000
3V α-la	18300000
3V	13800000
4F α-la	1768000000
4F	1585000000
4V α-la	4100000
4V	2100000
5F α-la	2163000000
5F	1956000000
5V α-la	17300000
5V	12000000
6F α-la	1681000000
6F	1221000000
6V α-la	26100000
6V	13000000
7F α-la	1406000000
7F	979000000
7V α-la	167600000
7V	17500000
8F α-la	1720000000
8F	768000000
8V α-la	50400000
8V	30000000
9F α-la	1760000000
9F	1073000000
9V α-la	170600000
9V	63300000
10F α-la	1779000000
10F	1305000000
10V α-la	508500000
10V	411300000

## Sheet: Table_S8
Table S8: Filtering report of the shallow shotugn-based intestinal and vaginal samples cultivated in presence and absence of α-lactalbumin. F=fecal samples; V=vaginal samples; α-la=α-lactalbumin.
Sample	Sequenced reads	High quality reads	Homo sapiens filtering	Classified reads
1F	118762	115717	115655	78458
1F α-la	58632	56293	56252	42001
1V	111057	106847	19760	17671
1V α-la	73244	70469	16030	14743
2F	79657	76928	76908	68434
2F α-la	138207	133275	133186	85100
2V	46557	44679	21156	19723
2V α-la	60140	57797	27940	26022
3F	134993	130231	130125	94476
3F α-la	124502	120324	120297	95485
3V	95388	93320	3777	3539
3V α-la	126738	122900	20281	18882
4F	223965	216514	216386	69340
4F α-la	196708	190990	190880	77908
4V	41339	39406	5480	4680
4V α-la	41054	38805	2051	1819
5F	162114	155011	154914	88964
5F α-la	171065	162420	162338	92109
5V	47294	44866	16898	16030
5V α-la	56542	54438	24393	23105
6F	131524	117026	116989	84231
6F α-la	165156	159746	159692	86241
6V	97362	94089	53644	50996
6V α-la	37289	33665	28634	26918
7F	138836	133866	133754	84808
7F α-la	209143	189528	189419	87439
7V	31091	30233	24569	23046
7V α-la	43878	42695	42470	39505
8F	158056	151770	151721	81868
8F α-la	116945	112997	112962	82215
8V	137874	133975	130193	94953
8V α-la	116140	112330	111082	95115
9F	363874	287547	287422	90331
9F α-la	160576	153440	153382	90518
9V	54668	52768	44204	41617
9V α-la	55834	53549	49046	46011
10F	129907	124799	124758	80140
10F α-la	143823	139362	139296	90538
10V	52366	49938	47303	44953
10V α-la	69017	66801	63297	60033

## Sheet: Table_S9
Table S9: Taxonomic profiling of both fecal and vaginal samples cultivated in presence and absence of α-la.
Reads Taxonomy	1F	1F α-la	2F	2F α-la	3F	3F α-la	4F	4F α-la	5F	5F α-la	6F	6F α-la	7F	7F α-la	8F	8F α-la	9F	9F α-la	10F	10F α-la		1V	1V α-la	2V	2V α-la	3V	3V α-la	4V	4V α-la	5V	5V α-la	6V	6V α-la	7V	7V α-la	8V	8V α-la	9V	9V α-la	10V	10V α-la
Acidaminococcus intestini	0	0	0	0	0	0	0	0	0	0	0	0	0.0221452	0.0238538	0	0	0	0	0	0		0	0	0	0	0	0	0	0	0	0	0	0	0	0	0	0	0	0	0	0
Agathobaculum spp.	0	0	0	0	0	0	0	0	0	0	0	0	0	0	0	0.00183964	0	0	0	0		0	0	0	0	0	0	0	0	0	0	0	0	0	0	0	0	0	0	0	0
Akkermansia muciniphila	0	0	0	0	0	0	0	0	0	0	0	0	0	0	0.00590766	0.0059625	0	0	0	0		0	0	0	0	0	0	0	0	0	0	0	0	0	0	0	0	0	0	0	0
Alistipes communis	0	0	0	0	0	0	0	0	0.00160225	0	0	0	0	0	0.00317884	0.00153796	0	0	0	0		0	0	0	0	0	0	0	0	0	0	0	0	0	0	0	0	0	0	0	0
Alistipes finegoldii	0	0	0.00409037	0.0019141	0	0	0	0	0	0	0	0	0.00417483	0	0.00293674	0.00261389	0	0	0	0		0	0	0	0	0	0	0	0	0	0	0	0	0	0	0	0	0	0	0	0
Alistipes megaguti	0.00115874	0	0	0	0	0	0	0	0	0	0	0	0	0	0	0	0	0	0	0		0	0	0	0	0	0	0	0	0	0	0	0	0	0	0	0	0	0	0	0
Alistipes onderdonkii	0.00182538	0	0	0	0	0	0.0100112	0.0121878	0	0	0.00294489	0	0	0	0.00379078	0.00245706	0	0	0	0		0	0	0	0	0	0	0	0	0	0	0	0	0	0	0	0	0	0	0	0
Alistipes putredinis	0.003646	0	0	0	0	0	0.0033213	0.00404636	0	0	0.00510182	0	0.00206709	0	0.0222345	0.009255	0	0	0	0		0	0	0	0	0	0	0	0	0	0	0	0	0	0	0	0	0	0	0	0
Alistipes shahii	0.00194265	0	0	0	0	0	0	0	0	0	0.00160044	0	0.00264957	0.00157788	0.00810269	0.00260599	0	0	0.00267939	0		0	0	0	0	0	0	0	0	0	0	0	0	0	0	0	0	0	0	0	0
Alistipes spp.	0.00176496	0	0	0	0	0	0	0	0	0	0	0	0	0	0.00170582	0.00156078	0	0	0	0		0	0	0	0	0	0	0	0	0	0	0	0	0	0	0	0	0	0	0	0
Allisonella histaminiformans	0.00581002	0.00234571	0	0	0	0	0.00480084	0	0	0	0	0	0	0	0	0	0	0	0	0		0	0	0	0	0	0	0	0	0	0	0	0	0	0	0	0	0	0	0	0
Amedibacterium intestinale	0	0	0	0	0	0	0	0	0	0	0	0	0	0	0	0	0	0.00220521	0	0		0	0	0	0	0	0	0	0	0	0	0	0	0	0	0	0	0	0	0	0
Anaerotignum faecicola	0	0	0	0	0	0	0	0	0	0	0	0	0	0	0	0.00200032	0	0	0	0		0	0	0	0	0	0	0	0	0	0	0	0	0	0	0	0	0	0	0	0
Bacillus luti	0.00154922	0.00103402	0	0	0	0	0	0	0	0	0	0	0	0	0	0	0	0	0	0		0	0	0	0	0	0	0	0	0	0	0	0	0	0	0	0	0	0	0	0
Bacteroides acidifaciens	0	0	0.00135182	0	0	0	0.00211137	0	0	0	0	0	0	0	0	0	0	0	0.00109897	0		0	0	0	0	0	0	0	0	0	0	0	0	0	0	0	0	0	0	0	0
Bacteroides bouchesdurhonensis	0	0.00104728	0	0	0	0	0	0	0	0	0	0	0	0	0	0	0	0	0	0		0	0	0	0	0	0	0	0	0	0	0	0	0	0	0	0	0	0	0	0
Bacteroides caccae	0	0	0.178507	0.0544503	0	0	0.0108343	0.0119124	0	0	0.00488289	0.00164258	0.00986534	0.00869927	0	0	0	0	0.00180572	0		0	0	0	0	0	0	0	0	0	0	0	0	0	0	0	0	0	0	0	0
Bacteroides cellulosilyticus	0.00166159	0.00124403	0	0	0	0	0	0	0	0	0.0009626	0.00130406	0	0	0.00245568	0.001149	0	0	0	0		0	0	0	0	0	0	0	0	0	0	0	0	0	0	0	0	0	0	0	0
Bacteroides clarus	0.00329287	0.0009369	0	0	0	0	0	0	0	0	0	0	0	0	0	0	0	0	0	0		0	0	0	0	0	0	0	0	0	0	0	0	0	0	0	0	0	0	0	0
Bacteroides congonensis	0	0	0	0	0	0	0.001204	0	0	0	0	0	0	0	0	0	0	0	0	0		0	0	0	0	0	0	0	0	0	0	0	0	0	0	0	0	0	0	0	0
Bacteroides eggerthii	0	0	0	0	0	0	0	0	0	0	0.00158185	0	0.0012478	0	0	0	0	0	0	0		0	0	0	0	0	0	0	0	0	0	0	0	0	0	0	0	0	0	0	0
Bacteroides faecis	0	0.00110599	0	0	0	0	0.12014	0.0752047	0	0	0	0	0.0131292	0.00688036	0.0320544	0.010693	0	0	0	0		0	0	0	0	0	0	0	0	0	0	0	0	0	0	0	0	0	0	0	0
Bacteroides finegoldii	0	0	0	0	0	0	0	0	0	0	0	0	0.0010766	0	0	0	0	0	0.00622734	0.00234144		0	0	0	0	0	0	0	0	0	0	0	0	0	0	0	0	0	0	0	0
Bacteroides fragilis	0	0	0.179565	0.126175	0	0	0	0	0.00228355	0	0	0	0	0	0.00809337	0.00782118	0	0	0	0		0	0	0	0	0	0	0	0	0	0	0	0	0	0	0	0	0	0	0	0
Bacteroides intestinalis	0	0	0	0	0	0	0.00113507	0.00113839	0.00286623	0.00099915	0	0	0	0	0.00460677	0.00222667	0	0	0	0		0	0	0	0	0	0	0	0	0	0	0	0	0	0	0	0	0	0	0	0
Bacteroides koreensis	0	0	0	0	0	0	0.00534244	0.00244302	0	0	0	0	0	0	0.00110424	0	0	0	0	0		0	0	0	0	0	0	0	0	0	0	0	0	0	0	0	0	0	0	0	0
Bacteroides ndongoniae	0	0	0	0	0	0	0	0	0	0	0	0	0	0	0	0.000966	0	0	0	0		0	0	0	0	0	0	0	0	0	0	0	0	0	0	0	0	0	0	0	0
Bacteroides nordii	0	0	0.0125301	0.00894606	0	0	0	0	0	0	0	0	0	0	0.00286845	0.00175575	0	0	0.0017216	0.00135536		0	0	0	0	0	0	0	0	0	0	0	0	0	0	0	0	0	0	0	0
Bacteroides ovatus	0.00128868	0.00107244	0	0	0	0	0.0414146	0.01802	0	0	0	0	0.00092707	0	0.00391814	0.00224526	0	0	0.00092865	0		0	0	0	0	0	0	0	0	0	0	0	0	0	0	0	0	0	0	0	0
Bacteroides rodentium	0	0	0	0	0	0	0	0	0	0	0	0	0	0	0.00240068	0.00206381	0	0	0	0		0	0	0	0	0	0	0	0	0	0	0	0	0	0	0	0	0	0	0	0
Bacteroides stercoris	0	0	0	0	0	0	0	0	0.00299526	0	0	0	0.0118608	0.00440235	0.00120302	0	0	0	0.0406714	0.0233385		0	0	0	0	0	0	0	0	0	0	0	0	0	0	0	0	0	0	0	0
Bacteroides thetaiotaomicron	0.0229151	0.00762003	0.00723948	0.00272431	0	0	0.0109267	0.00676277	0	0	0.00260619	0	0.00170188	0.0009419	0.002729	0.00142882	0	0	0.020249	0.00663218		0	0	0	0	0	0	0	0	0	0	0	0	0	0	0	0	0	0	0	0
Bacteroides uniformis	0.0299102	0.0131817	0.00879418	0.00771771	0	0.00235761	0.0646298	0.0382307	0.00633404	0.00151243	0.0256384	0.00288465	0.0161958	0.0102836	0.0925843	0.082306	0	0	0.0206877	0.0116076		0	0	0	0	0	0	0	0	0	0	0	0	0	0	0	0	0	0	0	0
Bacteroides spp.	0.0152139	0.0144767	0.0159865	0.0125327	0	0	0.0243928	0.0135951	0.00156441	0	0.00328061	0	0.00474546	0.00281063	0.00932325	0.00771223	0	0	0.010164	0.00275936		0	0	0	0	0	0	0	0	0	0	0	0	0	0	0	0	0	0	0	0
Bacteroides xylanisolvens	0.00198468	0.00306122	0.00234175	0.0010364	0	0	0.0636799	0.0360696	0	0	0.00359609	0.00252297	0.00209342	0.00169927	0.0102425	0.00435785	0	0	0.00519036	0.00290712		0	0	0	0	0	0	0	0	0	0	0	0	0	0	0	0	0	0	0	0
Barnesiella intestinihominis	0.00166826	0	0	0	0	0	0	0	0	0	0	0	0	0	0.00568711	0.00367039	0	0	0	0		0	0	0	0	0	0	0	0	0	0	0	0	0	0	0	0	0	0	0	0
Bifidobacterium adolescentis	0.00591828	0.00950047	0	0	0.00313864	0	0	0	0.0149173	0.0609025	0.00846952	0.0346905	0	0	0.0588993	0.0377123	0	0	0	0		0	0	0	0	0	0	0	0	0	0	0	0	0	0	0	0	0	0	0	0
Bifidobacterium breve	0	0	0	0	0	0	0	0	0	0	0	0	0	0.00239357	0	0	0	0	0	0		0	0	0	0	0	0	0	0	0	0	0	0	0	0	0	0	0	0	0	0
Bifidobacterium catenulatum	0	0	0	0	0	0	0	0	0	0	0	0.00563759	0	0	0.0136732	0.00917937	0	0	0	0		0	0	0	0	0	0	0	0	0	0	0	0	0	0	0	0	0	0	0	0
Bifidobacterium longum	0	0	0	0	0.0235645	0.0143428	0	0	0.00285372	0.0792966	0.00483317	0.0380445	0	0.00254021	0.00633468	0.123168	0.00338244	0.00203454	0.00269247	0.0354767		0	0	0	0	0	0	0	0	0	0	0	0	0	0	0	0.00110271	0	0	0	0
Bifidobacterium pseudocatenulatum	0	0	0	0	0	0	0	0	0	0	0.0166507	0.146034	0	0	0.00383312	0.00351921	0	0	0	0		0	0	0	0	0	0	0	0	0	0	0	0	0	0	0	0	0	0	0	0
Bifidobacterium ruminantium	0	0	0	0	0	0	0	0	0	0.00273257	0	0	0	0	0	0	0	0	0	0		0	0	0	0	0	0	0	0	0	0	0	0	0	0	0	0	0	0	0	0
Bifidobacterium spp.	0	0	0	0	0	0	0	0	0.00977203	0.0228451	0.00519463	0.00613575	0	0	0.00327506	0.00504653	0	0	0	0		0	0	0	0	0	0	0	0	0	0	0	0	0	0	0	0	0	0	0	0
Bilophila wadsworthia	0	0	0	0	0	0	0	0	0	0	0	0	0	0	0.00110314	0.00115644	0	0	0	0		0	0	0	0	0	0	0	0	0	0	0	0	0	0	0	0	0	0	0	0
Blautia spp.	0	0	0	0	0	0	0	0	0.00173855	0	0.00154173	0.00287199	0	0	0.00365062	0.00280879	0.00139315	0.00140899	0	0		0	0	0	0	0	0	0	0	0	0	0	0	0	0	0	0	0	0	0	0
Butyricimonas faecihominis	0	0	0	0	0	0	0	0	0	0	0	0	0	0	0	0.00157809	0	0	0	0		0	0	0	0	0	0	0	0	0	0	0	0	0	0	0	0	0	0	0	0
Citrobacter braakii	0	0	0	0	0.776115	0.741412	0	0	0.00100958	0.00094756	0	0	0	0	0	0	0	0	0	0		0	0	0	0	0	0	0	0	0	0	0	0	0	0	0	0	0	0	0	0
Citrobacter cronae	0	0	0	0	0.00170008	0.0017094	0	0	0	0	0	0	0	0	0	0	0	0	0	0		0	0	0	0	0	0	0	0	0	0	0	0	0	0	0	0	0	0	0	0
Citrobacter freundii	0	0	0.00159445	0.00254678	0.00540518	0.00550614	0	0	0.00649629	0.00312278	0.00100308	0.00113138	0	0	0	0	0	0	0	0		0	0	0	0	0	0	0	0	0	0	0	0	0	0	0	0	0	0	0	0
Citrobacter portucalensis	0	0	0	0	0.00453224	0.00464686	0	0	0.00890661	0.0129763	0.00110021	0.00112326	0	0	0	0	0	0	0	0		0	0	0	0	0	0	0	0	0	0	0	0	0	0	0	0	0	0	0	0
Citrobacter spp.	0	0	0.00147893	0.00252441	0.0106692	0.00997017	0.00108494	0.00155081	0	0	0	0	0	0.00131557	0	0	0	0	0	0		0	0	0	0	0	0	0	0	0	0	0	0	0	0	0	0	0	0	0	0
Clostridioides difficile	0	0	0	0.00273286	0	0	0	0	0	0	0	0	0	0	0	0	0	0	0	0		0	0	0	0	0	0	0	0	0	0	0	0	0	0	0	0	0	0	0	0
Clostridium celatum	0	0	0	0.00153539	0	0	0	0	0	0	0	0	0	0	0	0	0	0	0	0		0	0	0	0	0	0	0	0	0	0	0	0	0	0	0	0	0	0	0	0
Clostridium paraputrificum	0	0	0	0	0	0	0.00550862	0.00753037	0	0	0	0	0	0	0	0	0	0	0	0		0	0	0	0	0	0	0	0	0	0	0	0	0	0	0	0	0	0	0	0
Clostridium saudiense	0	0	0	0.00581156	0	0	0.00152719	0	0	0	0	0	0	0	0	0	0	0	0	0		0	0	0	0	0	0	0	0	0	0	0	0	0	0	0	0	0	0	0	0
Clostridium spp.	0	0	0.00664829	0.032912	0	0	0.00203392	0	0	0	0	0	0	0	0	0.00109773	0	0	0	0		0	0	0	0	0	0	0	0	0	0	0	0	0	0	0	0	0	0	0	0
Collinsella aerofaciens	0.0167649	0.00329555	0	0	0.0145332	0.12745	0	0	0	0	0	0	0	0	0	0.0133514	0	0	0	0		0	0	0	0	0	0	0	0	0	0	0	0	0	0	0	0	0	0	0	0
Collinsella spp.	0.00446941	0	0	0	0	0.00337828	0	0	0	0	0	0	0	0	0	0	0	0	0	0		0	0	0	0	0	0	0	0	0	0	0	0	0	0	0	0	0	0	0	0
Coprococcus spp.	0	0	0	0	0	0	0	0	0	0	0	0	0	0	0.00146536	0	0	0	0	0		0	0	0	0	0	0	0	0	0	0	0	0	0	0	0	0	0	0	0	0
Cutibacterium acnes	0	0	0	0	0	0	0	0	0	0	0	0	0	0	0	0	0	0	0	0		0.00094961	0	0	0	0	0	0	0	0	0	0	0	0	0	0	0	0	0	0	0
Dialister invisus	0	0	0	0	0	0	0	0	0	0	0	0	0	0	0.00879117	0.00795028	0	0	0	0		0	0	0	0	0	0	0	0	0	0	0	0	0	0	0	0	0	0	0	0
Dialister spp.	0.00655785	0.00659804	0	0	0	0	0	0	0	0	0	0	0	0	0	0	0	0	0	0		0	0	0	0	0	0	0	0	0	0	0	0	0	0	0	0	0	0	0	0
Dorea formicigenerans	0	0.00251034	0	0	0	0	0	0	0	0	0	0	0	0	0	0	0	0	0	0		0	0	0	0	0	0	0	0	0	0	0	0	0	0	0	0	0	0	0	0
Dorea longicatena	0	0.0012812	0	0	0	0	0	0.00298458	0	0	0.00192673	0.00599496	0	0	0.00203631	0.00258732	0	0	0	0		0	0	0	0	0	0	0	0	0	0	0	0	0	0	0	0	0	0	0	0
Duodenibacillus spp.	0	0	0	0	0	0	0	0	0	0	0	0	0	0	0.00276484	0	0	0	0.0041167	0		0	0	0	0	0	0	0	0	0	0	0	0	0	0	0	0	0	0	0	0
Dysosmobacter spp.	0	0	0	0	0	0	0	0	0	0	0	0	0	0	0.00317	0.00572355	0	0	0	0		0	0	0	0	0	0	0	0	0	0	0	0	0	0	0	0	0	0	0	0
Enterobacter asburiae	0	0	0	0	0	0	0	0	0	0	0.00202096	0.00172541	0	0	0	0	0	0	0	0		0	0	0	0	0	0	0	0	0	0	0	0	0	0	0	0	0	0	0	0
Enterobacter hormaechei	0	0	0	0	0	0	0	0	0	0.00110053	0	0	0	0	0	0	0	0	0	0		0	0	0	0	0	0	0	0	0	0	0	0	0	0	0	0	0	0	0	0
Enterobacter roggenkampii	0	0	0	0	0	0	0	0	0	0	0	0	0	0.00160963	0	0	0	0	0	0		0	0	0	0	0	0	0	0	0	0	0	0	0	0	0	0	0	0	0	0
Enterobacter spp.	0	0	0	0	0	0	0	0	0	0	0	0	0.00138563	0.00127812	0	0	0	0	0	0		0	0	0	0	0	0	0	0	0	0	0	0	0	0	0	0	0	0	0	0
Enterococcus asini	0	0	0	0	0	0	0	0	0	0	0	0	0	0	0	0	0.250623	0.0109734	0	0		0	0	0	0	0	0	0	0	0	0	0	0	0	0	0	0	0	0	0	0
Enterococcus casseliflavus	0	0	0	0	0	0	0	0	0.00287583	0.00237063	0	0	0	0	0	0	0	0	0	0		0	0	0	0	0	0	0	0	0	0	0	0	0	0	0	0	0	0	0	0
Enterococcus durans	0	0	0	0	0	0	0	0	0.00617155	0.00788313	0.00286587	0.00471977	0	0	0	0	0.00159974	0.00598734	0	0		0	0	0	0	0	0	0	0	0	0	0	0	0	0	0	0	0	0	0	0
Enterococcus faecalis	0	0	0	0	0	0	0	0	0	0	0	0	0	0	0.00447693	0.00824498	0	0	0	0		0	0	0	0	0	0	0	0	0	0	0	0	0	0	0	0	0	0	0	0
Enterococcus faecium	0	0	0	0	0	0	0	0	0.00990082	0.0122465	0.0206458	0.0315697	0	0	0	0	0.00615822	0.199358	0	0		0	0	0	0	0	0	0	0	0	0	0	0	0	0	0	0	0	0	0	0
Enterococcus hirae	0	0	0	0	0	0	0	0	0.0212115	0.0362127	0	0	0	0	0	0	0.0027338	0.0140877	0	0		0	0	0	0	0	0	0	0	0	0	0	0	0	0	0	0	0	0	0	0
Enterococcus spp.	0	0	0	0	0	0	0	0	0.00751424	0.0101748	0.00306891	0.00438264	0	0	0	0	0.0174986	0.0116501	0	0		0	0	0	0	0	0	0	0	0	0	0	0	0	0	0	0	0	0	0	0
Escherichia albertii	0	0	0.00289821	0.00560876	0	0	0.00133453	0.00132419	0.00238155	0.00149944	0.00230169	0.0025477	0.00351604	0.00376944	0	0	0.00152094	0.00127601	0	0		0	0	0	0	0	0	0	0	0	0	0	0	0	0	0	0	0	0	0	0
Escherichia coli	0.0742384	0.0770314	0.548167	0.704601	0.102183	0.081206	0.538726	0.690344	0.84455	0.592046	0.748468	0.643808	0.776477	0.872615	0.282054	0.277774	0.685402	0.694713	0.68239	0.761413		0	0	0	0	0	0	0	0	0	0	0	0	0	0	0	0	0	0	0	0
Escherichia fergusonii	0	0	0.00122998	0.00257005	0	0	0	0	0.00163026	0.00132692	0.00155194	0.00136915	0.00575118	0.00611133	0	0.00095534	0.00114098	0.00126169	0	0		0	0	0	0	0	0	0	0	0	0	0	0	0	0	0	0	0	0	0	0
Escherichia spp.	0.00098819	0.00116335	0.00635375	0.00877047	0.0012051	0	0.00477732	0.00826489	0.00467934	0.00249602	0.00491269	0.00429909	0.00819814	0.00952212	0.00457843	0.00621293	0.00327496	0.0032623	0.00241219	0.00349551		0	0	0	0	0	0	0	0	0	0	0	0	0	0	0	0	0	0	0	0
Eubacterium rectale	0	0.00123048	0	0	0	0	0.0055394	0.00780344	0	0	0.0238292	0.0203819	0	0	0.0193277	0.017583	0	0	0	0		0	0	0	0	0	0	0	0	0	0	0	0	0	0	0	0	0	0	0	0
Eubacterium siraeum	0	0	0	0	0	0	0	0	0	0	0	0	0	0	0.00196397	0.00231362	0	0	0	0.0041838		0	0	0	0	0	0	0	0	0	0	0	0	0	0	0	0	0	0	0	0
Eubacterium spp.	0	0	0	0	0	0	0	0	0.00440029	0	0.00301417	0	0	0	0.00734254	0.00483715	0.00485589	0.00432069	0	0		0	0	0	0	0	0	0	0	0	0	0	0	0	0	0	0	0	0	0	0
Faecalibacterium prausnitzii	0	0	0	0	0	0	0	0	0.0052207	0.00463591	0.00264945	0.00189233	0	0	0.0062606	0.0069464	0	0	0	0.0016389		0	0	0	0	0	0	0	0	0	0	0	0	0.00082088	0	0	0	0	0	0	0
Faecalibacterium spp.	0.00137447	0	0	0	0	0	0	0	0.00229338	0.00143563	0.0059223	0.00405743	0	0	0.0156151	0.0173231	0	0	0.00193208	0.00267863		0	0	0	0	0	0	0	0.00920965	0	0	0	0	0.00128995	0	0	0	0	0	0	0
Flavonifractor plautii	0	0	0	0	0	0	0	0	0	0	0	0	0	0	0	0.00114182	0	0	0	0		0	0	0	0	0	0	0	0	0	0	0	0	0	0	0	0	0	0	0	0
Flavonifractor spp.	0	0	0	0	0	0	0	0	0	0	0	0	0	0	0.00171875	0.00292095	0	0	0	0		0	0	0	0	0	0	0	0	0	0	0	0	0	0	0	0	0	0	0	0
Gardnerella vaginalis	0	0	0	0	0	0	0	0	0	0	0	0	0	0	0	0	0	0	0	0		0	0	0	0	0	0	0	0	0	0	0	0	0	0	0	0	0	0	0.00309012	0.00321418
Gemmiger formicilis	0	0	0	0	0	0	0	0	0	0	0	0	0	0	0.00182162	0.00219742	0	0	0	0		0	0	0	0	0	0	0	0	0	0	0	0	0	0	0	0	0	0	0	0
Hallella spp.	0.00249699	0.00183937	0	0	0	0	0	0	0	0	0	0	0	0	0	0	0	0	0	0		0	0	0	0	0	0	0	0	0	0	0	0	0	0	0	0	0	0	0	0
Holdemania massiliensis	0	0	0	0	0	0	0	0.00185595	0	0	0	0	0	0	0	0	0	0	0	0		0	0	0	0	0	0	0	0	0	0	0	0	0	0	0	0	0	0	0	0
Intestinimonas spp.	0	0	0	0	0	0	0	0	0	0	0	0	0	0	0.00212399	0.0035268	0	0	0	0		0	0	0	0	0	0	0	0	0	0	0	0	0	0	0	0	0	0	0	0
Klebsiella pneumoniae	0	0	0	0	0	0	0	0	0	0	0	0.0009073	0	0	0	0	0	0	0	0		0	0	0	0	0	0	0	0	0	0	0	0	0	0	0	0	0	0	0	0
Klebsiella spp.	0	0	0	0	0.00139698	0.00155236	0	0	0	0	0	0	0	0	0	0	0	0	0	0		0	0	0	0	0	0	0	0	0	0	0	0	0	0	0	0	0	0	0	0
Lachnospira eligens	0	0	0	0	0	0	0	0	0	0	0	0	0	0	0	0	0.00223838	0.0106079	0	0.00176572		0	0	0	0	0	0	0	0	0	0	0	0	0	0	0	0	0	0	0	0
Lachnospira spp.	0	0.00141992	0	0.00270897	0	0	0	0	0	0	0	0	0	0	0	0	0	0.00267261	0	0		0	0	0	0	0	0	0	0	0	0	0	0	0	0	0	0	0	0	0	0
Lactiplantibacillus plantarum	0	0	0	0	0	0	0	0	0	0	0	0	0	0	0	0	0	0	0	0		0	0	0	0	0	0	0	0	0	0	0	0	0	0	0.000747	0	0	0	0.00082383	0.0009501
Lactobacillus acetotolerans	0	0	0	0	0	0	0	0	0	0	0	0	0	0	0	0	0	0	0	0		0	0	0.00140456	0	0	0	0	0	0	0	0	0	0	0	0.00142682	0	0	0	0.00764052	0.00797694
Lactobacillus agilis	0	0	0	0	0	0	0	0	0	0	0	0	0	0	0	0	0	0	0	0		0	0	0	0	0	0	0	0	0	0	0	0	0	0	0	0	0.00191763	0.00092767	0	0
Lactobacillus amylovorus	0	0	0	0	0	0	0	0	0	0	0	0	0	0	0	0	0	0	0	0		0	0	0	0	0	0	0	0	0.00206163	0.00258916	0.00337644	0.00372306	0.00143869	0.00117824	0	0	0	0	0	0
Lactobacillus coryniformis	0	0	0	0	0	0	0	0	0	0	0	0	0	0	0	0	0	0	0	0		0	0	0	0	0	0	0	0	0	0	0	0	0	0	0	0	0	0	0.00180571	0.00189649
Lactobacillus crispatus	0	0	0	0	0	0	0	0	0	0	0	0	0	0	0	0	0	0	0	0		0.354208	0.699757	0.145717	0.244337	0.877331	0.76138	0	0	0.960037	0.965172	0.949365	0.95259	0.97438	0.978709	0	0	0.00105291	0	0	0
Lactobacillus delbrueckii	0	0	0	0	0	0	0	0	0	0	0	0	0	0	0	0	0	0	0.0216829	0.063709		0	0	0	0	0	0	0	0	0	0	0	0	0	0	0.224484	0.23554	0	0	0	0
Lactobacillus equicursoris	0	0	0	0	0	0	0	0	0	0	0	0	0	0	0	0	0	0	0	0		0	0	0	0	0	0	0	0	0	0	0	0	0	0	0.00290202	0.00259288	0	0	0	0
Lactobacillus frumenti	0	0	0	0	0	0	0	0	0	0	0	0	0	0	0	0	0	0	0	0		0	0	0	0	0	0	0	0	0	0	0	0	0	0	0.00310569	0.0031913	0	0	0	0
Lactobacillus gallinarum	0	0	0	0	0	0	0	0	0	0	0	0	0	0	0	0	0	0	0	0		0	0	0	0	0	0	0	0	0	0	0	0	0.00138024	0	0	0	0	0	0	0
Lactobacillus gasseri	0	0	0	0	0	0	0	0	0	0	0	0	0	0	0	0	0	0	0	0		0.254326	0.0664702	0.028783	0.0260425	0.00395951	0.007775	0.075706	0.633949	0	0	0.0165665	0.00641996	0	0	0.00122376	0.00114957	0.464692	0.7177	0	0
Lactobacillus helveticus	0	0	0	0	0	0	0	0	0	0	0	0	0	0	0	0	0	0	0	0		0	0	0	0	0	0	0	0	0.00164855	0.00176101	0.00239273	0.00323283	0	0	0	0	0	0	0	0
Lactobacillus iners	0	0	0	0	0	0	0	0	0	0	0	0	0	0	0	0	0	0	0	0		0	0	0.0030853	0.00380556	0.00824501	0.00447812	0.688087	0.131222	0.0100089	0.00525185	0	0	0	0	0	0	0	0	0	0
Lactobacillus jensenii	0	0	0	0	0	0	0	0	0	0	0	0	0	0	0	0	0	0	0	0		0	0	0.737363	0.653931	0.0766441	0.18859	0	0	0	0	0	0	0	0	0	0	0	0	0	0
Lactobacillus kefiranofaciens	0	0	0	0	0	0	0	0	0	0	0	0	0	0	0	0	0	0	0	0		0.00782405	0.0162979	0.00173846	0.00245663	0	0	0	0	0	0	0	0	0	0	0	0	0	0	0	0
Lactobacillus mucosae	0	0	0	0	0	0	0	0	0	0.116884	0	0	0	0	0	0	0	0	0	0		0	0	0	0	0	0	0	0	0	0	0	0	0	0	0	0	0	0	0	0
Lactobacillus mulieris	0	0	0	0	0	0	0	0	0	0	0	0	0	0	0	0	0	0	0	0		0	0	0.0177855	0.0086848	0	0.00183796	0	0	0	0	0	0	0	0	0	0	0	0	0	0
Lactobacillus oris	0	0	0	0	0	0	0	0	0	0	0	0	0	0	0	0	0	0	0	0		0.00093459	0	0	0	0	0	0	0	0	0	0	0	0	0	0	0	0.00102356	0	0	0
Lactobacillus parabuchneri	0	0	0	0	0	0	0	0	0	0	0	0	0	0	0	0	0	0	0	0		0	0	0	0	0	0	0	0	0	0	0	0	0	0	0.00078971	0	0	0	0	0
Lactobacillus paracasei	0	0	0	0	0	0	0	0	0	0	0	0	0	0	0	0	0	0	0	0		0	0	0	0	0	0	0	0	0	0	0	0	0	0	0.00092526	0.00072411	0	0	0.00104483	0.00123349
Lactobacillus paragasseri	0	0	0	0	0	0	0	0	0	0	0	0	0	0	0	0	0	0	0	0		0.00529724	0	0	0	0	0	0	0	0	0	0	0	0	0	0	0	0	0	0	0
Lactobacillus pasteurii	0	0	0	0	0	0	0	0	0	0	0	0	0	0	0	0	0	0	0	0		0	0	0	0.00095707	0	0	0	0	0	0	0	0	0	0	0	0	0	0	0	0
Lactobacillus psittaci	0	0	0	0	0	0	0	0	0	0	0	0	0	0	0	0	0	0	0	0		0	0	0.00680296	0.00445349	0	0.00132761	0	0	0	0	0	0	0	0	0	0	0	0	0	0
Lactobacillus reuteri	0	0	0	0	0	0	0	0	0	0	0	0	0	0	0	0	0	0	0	0		0.00206833	0.00106747	0	0	0	0	0	0	0	0	0	0	0	0	0.00214897	0.00231155	0.00897758	0.00448779	0	0
Lactobacillus salivarius	0	0	0	0	0	0	0	0	0	0	0	0	0	0	0	0	0	0	0	0		0	0	0	0	0	0	0	0	0	0	0	0	0	0	0	0	0.00245493	0	0	0
Lactobacillus taiwanensis	0	0	0	0	0	0	0	0	0	0	0	0	0	0	0	0	0	0	0	0		0.00097768	0	0	0	0	0	0	0	0	0	0	0	0	0	0	0	0	0	0	0
Lactobacillus timonensis	0	0	0	0	0	0	0	0	0	0	0	0	0	0	0	0	0	0	0	0		0.33129	0.184421	0	0	0	0	0	0	0	0	0	0	0	0	0	0	0	0	0	0
Lactobacillus spp.	0	0	0	0	0	0	0	0	0	0.003511	0	0	0	0	0	0	0.00221117	0	0.0171585	0.0246521		0.0402615	0.0319856	0.05732	0.0553328	0.0338215	0.0333213	0.161796	0.171435	0.0262435	0.0252217	0.0283	0.0340324	0.02069	0.0201141	0.00955471	0.00931291	0.0678881	0.0514312	0.0105551	0.00985965
Lactobacillus vaginalis	0	0	0	0	0	0	0	0	0	0	0	0	0	0	0	0	0	0	0	0		0	0	0	0	0	0.00129105	0.0744083	0.054184	0	0	0	0	0	0	0	0	0.451992	0.225453	0	0
Legionella spp.	0	0	0	0	0	0	0.00392042	0.00746403	0	0	0	0	0	0	0	0	0	0	0	0		0	0	0	0	0	0	0	0	0	0	0	0	0	0	0	0	0	0	0	0
Lelliottia aquatilis	0	0	0	0	0.00290815	0.00270865	0	0	0	0	0	0	0	0	0	0	0	0	0	0		0	0	0	0	0	0	0	0	0	0	0	0	0	0	0	0	0	0	0	0
Limosilactobacillus fermentum	0	0	0	0	0	0	0	0	0	0	0	0	0	0	0	0	0	0	0	0.00546796		0.00186232	0	0	0	0	0	0	0	0	0	0	0	0	0	0.742191	0.734466	0	0	0.922262	0.919045
Limosilactobacillus spp.	0	0	0	0	0	0	0	0	0	0	0	0	0	0	0	0	0	0	0	0		0	0	0	0	0	0	0	0	0	0	0	0	0	0	0.00806765	0.00782836	0	0	0.0527789	0.0558239
Massilicoli timonensis	0	0	0	0.00309793	0	0	0	0	0	0	0	0	0	0	0	0	0	0	0	0		0	0	0	0	0	0	0	0	0	0	0	0	0	0	0	0	0	0	0	0
Megamonas funiformis	0.00835995	0.216568	0	0	0	0	0	0	0	0	0	0	0	0	0	0	0	0	0	0		0	0	0	0	0	0	0	0	0	0	0	0	0	0	0	0	0	0	0	0
Megamonas rupellensis	0	0.0170211	0	0	0	0	0	0	0	0	0	0	0	0	0	0	0	0	0	0		0	0	0	0	0	0	0	0	0	0	0	0	0	0	0	0	0	0	0	0
Megamonas spp.	0	0.00528358	0	0	0	0	0	0	0	0	0	0	0	0	0	0	0	0	0	0		0	0	0	0	0	0	0	0	0	0	0	0	0	0	0	0	0	0	0	0
Morganella morganii	0	0	0	0	0	0	0	0	0	0	0	0	0	0	0	0	0.00215481	0.00245123	0	0		0	0	0	0	0	0	0	0	0	0	0	0	0	0	0	0	0	0	0	0
Oscillibacter spp.	0	0	0	0	0	0	0	0	0	0	0	0	0	0	0.00191464	0.00306328	0	0	0	0		0	0	0	0	0	0	0	0	0	0	0	0	0	0	0	0	0	0	0	0
Pantoea spp.	0	0	0	0.00329636	0	0	0.00240157	0.00498304	0	0	0	0	0	0	0	0	0	0	0	0		0	0	0	0	0	0	0	0	0	0	0	0	0	0	0	0	0	0	0	0
Parabacteroides distasonis	0.00921901	0.00486295	0.00121202	0	0	0	0.00179343	0.00121737	0	0	0.00330938	0	0.00703945	0.00378113	0.00582988	0.00725284	0	0	0.0148729	0.00861739		0	0	0	0	0	0	0	0	0	0	0	0	0	0	0	0	0	0	0	0
Parabacteroides johnsonii	0	0	0	0	0	0	0.00857155	0.00688522	0	0	0	0	0	0	0	0	0	0	0	0		0	0	0	0	0	0	0	0	0	0	0	0	0	0	0	0	0	0	0	0
Parabacteroides merdae	0.0235837	0.00681565	0.0151414	0.00274658	0	0	0	0	0	0	0.0018048	0	0.00393945	0.00176069	0.0244357	0.0287356	0	0	0	0		0	0	0	0	0	0	0	0	0	0	0	0	0	0	0	0	0	0	0	0
Parabacteroides spp.	0.00243997	0.00177074	0.00144483	0	0	0	0.00156826	0.00126652	0	0	0	0	0	0	0.00107692	0.00121791	0	0	0.00221282	0		0	0	0	0	0	0	0	0	0	0	0	0	0	0	0	0	0	0	0	0
Paraprevotella clara	0.00534922	0.00099771	0	0	0	0	0	0	0	0	0	0	0	0	0	0	0	0	0	0		0	0	0	0	0	0	0	0	0	0	0	0	0	0	0	0	0	0	0	0
Paraprevotella spp.	0.00104984	0	0	0	0	0	0	0	0	0	0	0	0	0	0	0	0	0	0	0		0	0	0	0	0	0	0	0	0	0	0	0	0	0	0	0	0	0	0	0
Paraprevotella xylaniphila	0.00164419	0	0	0	0	0	0	0	0	0	0	0	0	0	0	0	0	0	0	0		0	0	0	0	0	0	0	0	0	0	0	0	0	0	0	0	0	0	0	0
Parasutterella excrementihominis	0	0	0	0	0	0	0.00211409	0.003058	0	0	0.00961079	0	0	0	0	0	0.00328383	0	0	0		0	0	0	0	0	0	0	0	0	0	0	0	0	0	0	0	0	0	0	0
Parasutterella spp.	0	0	0	0	0	0	0	0.00197291	0	0	0	0	0.00259744	0	0	0	0	0	0	0		0	0	0	0	0	0	0	0	0	0	0	0	0	0	0	0	0	0	0	0
Pectobacterium spp.	0	0	0	0	0.0010912	0.00122104	0	0	0	0	0	0	0	0	0	0	0	0	0	0		0	0	0	0	0	0	0	0	0	0	0	0	0	0	0	0	0	0	0	0
Pediococcus acidilactici	0	0	0	0	0	0	0	0	0	0	0	0	0	0	0	0	0	0	0	0		0	0	0	0	0	0	0	0	0	0	0	0	0	0	0.0014534	0.00178011	0	0	0	0
Pediococcus spp.	0	0	0	0	0	0	0	0	0	0	0	0	0	0	0	0	0	0	0	0		0	0	0	0	0	0	0	0	0	0	0	0	0	0	0.0009795	0	0	0	0	0
Phascolarctobacterium faecium	0	0	0	0	0	0	0.00835923	0.00478955	0	0	0	0	0.00512758	0	0	0	0	0	0	0		0	0	0	0	0	0	0	0	0	0	0	0	0	0	0	0	0	0	0	0
Phocaeicola coprocola	0	0	0	0	0	0	0	0	0	0	0.0326447	0.00326201	0	0	0	0	0	0	0	0		0	0	0	0	0	0	0	0	0	0	0	0	0	0	0	0	0	0	0	0
Phocaeicola dorei	0.032568	0.0171731	0	0.00192728	0	0	0.00694186	0.00432915	0.00260253	0	0.00677612	0.00485511	0.00290983	0.00115831	0.129882	0.10609	0	0	0.0130842	0		0	0	0	0	0	0	0	0	0	0	0	0	0	0	0	0	0	0	0	0
Phocaeicola massiliensis	0	0	0	0	0	0	0.00159238	0	0	0	0	0	0.00315431	0.00186213	0	0	0	0	0.0656182	0.0334964		0	0	0	0	0	0	0	0	0	0	0	0	0	0	0	0	0	0	0	0
Phocaeicola sartorii	0	0	0	0	0	0	0	0	0	0	0	0	0	0	0	0	0	0	0.00163851	0		0	0	0	0	0	0	0	0	0	0	0	0	0	0	0	0	0	0	0	0
Phocaeicola spp.	0.0043866	0.00459741	0.00126981	0	0	0	0.00174361	0	0	0	0.00234914	0	0.00128332	0	0.00236717	0.00256783	0	0	0.00429254	0		0	0	0	0	0	0	0	0	0	0	0	0	0	0	0	0	0	0	0	0
Phocaeicola vulgatus	0.00392566	0.00264752	0.0021564	0	0.00152454	0.00125211	0.0338667	0.0183236	0.00937916	0.00107216	0.00298645	0	0.0141245	0.00560188	0.00847589	0.00776798	0	0	0.052204	0.00246527		0	0	0	0	0	0	0	0	0	0	0	0	0	0	0	0	0	0	0	0
Plesiomonas spp.	0	0	0	0	0	0	0	0	0	0	0	0	0.00159972	0.00171853	0	0	0	0	0	0		0	0	0	0	0	0	0	0	0	0	0	0	0	0	0	0	0	0	0	0
Prevotella buccae	0	0	0	0	0	0	0	0	0	0	0	0	0	0	0	0	0.00379846	0.00277692	0	0		0	0	0	0	0	0	0	0	0	0	0	0	0	0	0	0	0	0	0	0
Prevotella copri	0.205688	0.274473	0	0	0	0	0	0	0	0	0	0	0	0	0	0	0	0	0	0		0	0	0	0	0	0	0	0	0	0	0	0	0	0	0	0	0	0	0	0
Prevotella lascolaii	0.00263703	0.00164769	0	0	0	0	0	0	0	0	0	0	0	0	0	0	0	0	0	0		0	0	0	0	0	0	0	0	0	0	0	0	0	0	0	0	0	0	0	0
Prevotella marseillensis	0	0	0	0	0	0	0	0	0	0	0	0	0.0299082	0.00988373	0	0	0	0	0	0		0	0	0	0	0	0	0	0	0	0	0	0	0	0	0	0	0	0	0	0
Prevotellamassilia timonensis	0.00210861	0.00228483	0	0	0	0	0	0	0	0	0	0	0	0	0	0	0	0	0	0		0	0	0	0	0	0	0	0	0	0	0	0	0	0	0	0	0	0	0	0
Prevotellamassilia spp.	0.00287044	0.00345105	0	0	0	0	0	0	0	0	0	0	0	0	0	0	0	0	0	0		0	0	0	0	0	0	0	0	0	0	0	0	0	0	0	0	0	0	0	0
Prevotella rara	0	0.00099367	0	0	0	0	0	0	0	0	0	0	0.0265078	0.00841932	0	0	0	0	0	0		0	0	0	0	0	0	0	0	0	0	0	0	0	0	0	0	0	0	0	0
Prevotella spp.	0.454771	0.268902	0	0	0	0	0	0	0	0	0	0	0.00464332	0	0	0	0	0	0	0		0	0	0	0	0	0	0	0	0	0	0	0	0	0	0	0	0	0	0	0
Proteus alimentorum	0	0	0	0	0	0	0	0	0	0	0	0	0	0	0	0	0	0.00308601	0	0		0	0	0	0	0	0	0	0	0	0	0	0	0	0	0	0	0	0	0	0
Proteus columbae	0	0	0	0	0	0	0	0	0	0	0	0	0	0	0	0	0	0.00598641	0	0		0	0	0	0	0	0	0	0	0	0	0	0	0	0	0	0	0	0	0	0
Proteus spp.	0	0	0	0	0	0	0	0	0	0	0	0	0	0	0	0	0	0.00483022	0	0		0	0	0	0	0	0	0	0	0	0	0	0	0	0	0	0	0	0	0	0
Pseudoflavonifractor spp.	0	0	0	0	0	0	0	0	0	0	0	0	0	0	0.00121818	0.00159161	0	0	0	0		0	0	0	0	0	0	0	0	0	0	0	0	0	0	0	0	0	0	0	0
Pseudomonas mendocina	0	0	0	0	0	0	0.00265013	0.00444392	0	0	0	0	0	0	0	0	0	0	0	0		0	0	0	0	0	0	0	0	0	0	0	0	0	0	0	0	0	0	0	0
Raoultella planticola	0	0	0	0	0	0	0	0	0	0	0	0	0	0	0.00137329	0.0020469	0	0	0	0		0	0	0	0	0	0	0	0	0	0	0	0	0	0	0	0	0	0	0	0
Roseburia intestinalis	0	0	0	0	0	0	0	0	0	0	0	0	0	0	0.00124013	0	0.00114736	0.00136634	0	0		0	0	0	0	0	0	0	0	0	0	0	0	0	0	0	0	0	0	0	0
Roseburia spp.	0	0	0	0	0	0	0	0	0.00503921	0.0013897	0	0	0	0	0.00610257	0.00450267	0.0055833	0.00398418	0	0		0	0	0	0	0	0	0	0	0	0	0	0	0	0	0	0	0	0	0	0
Ruminococcus bromii	0	0	0	0	0	0	0	0	0.0047495	0.00343501	0	0	0	0	0	0	0	0	0	0		0	0	0	0	0	0	0	0	0	0	0	0	0	0	0	0	0	0	0	0
Ruminococcus faecis	0	0.00165117	0	0	0	0	0	0	0	0	0	0	0	0	0	0	0	0	0	0		0	0	0	0	0	0	0	0	0	0	0	0	0	0	0	0	0	0	0	0
Ruminococcus gnavus	0	0	0	0	0	0	0	0	0	0	0	0	0	0	0	0	0	0.00401343	0	0		0	0	0	0	0	0	0	0	0	0	0	0	0	0	0	0	0	0	0	0
Ruminococcus lactaris	0	0	0	0	0	0	0	0	0	0	0	0	0	0	0.0023394	0.0018684	0	0	0	0		0	0	0	0	0	0	0	0	0	0	0	0	0	0	0	0	0	0	0	0
Ruminococcus spp.	0	0	0	0	0	0	0	0	0.00205871	0.00148455	0.00228914	0.00183054	0	0	0.00495914	0.0072797	0	0	0	0		0	0	0	0	0	0	0	0	0	0	0	0	0	0	0	0	0	0	0	0
Salmonella enterica	0	0	0	0	0	0	0	0	0	0	0.00161311	0.0016239	0	0	0	0	0	0	0	0		0	0	0	0	0	0	0	0	0	0	0	0	0	0	0	0	0	0	0	0
Salmonella spp.	0	0	0	0.00111321	0.00131854	0.00128533	0	0	0	0	0	0	0	0	0	0	0	0	0	0		0	0	0	0	0	0	0	0	0	0	0	0	0	0	0	0	0	0	0	0
Serratia spp.	0	0	0	0	0	0	0	0	0	0	0	0	0	0.00116592	0	0	0	0	0	0		0	0	0	0	0	0	0	0	0	0	0	0	0	0	0	0	0	0	0	0
Streptococcus gallolyticus	0	0	0	0	0.0387265	0	0	0	0	0	0	0	0	0	0	0	0	0	0	0		0	0	0	0	0	0	0	0	0	0	0	0	0	0	0	0	0	0	0	0
Streptococcus salivarius	0	0	0	0	0	0	0	0	0	0.0134585	0.00728692	0.0144316	0	0	0.0247473	0.0520233	0	0.00393339	0	0		0	0	0	0	0	0	0	0	0	0	0	0	0	0	0	0	0	0	0	0
Streptococcus spp.	0	0	0	0	0.00999095	0	0	0	0	0	0	0.00231602	0	0	0	0.0076375	0	0	0	0		0	0	0	0	0	0	0	0	0	0	0	0	0	0	0	0	0	0	0	0
Sutterella spp.	0.0151059	0.0116259	0	0	0	0	0	0	0	0	0	0	0	0	0.00313589	0	0	0	0.00226564	0		0	0	0	0	0	0	0	0	0	0	0	0	0	0	0	0	0	0	0	0
Sutterella wadsworthensis	0.0158539	0.00423394	0	0	0	0	0	0	0	0	0	0	0.00795577	0.00234413	0.0944261	0.0412683	0	0	0	0		0	0	0	0	0	0	0	0	0	0	0	0	0	0	0	0	0	0	0	0
Turicibacter sanguinis	0	0	0	0	0	0	0	0	0	0	0.01516	0	0	0	0.00306823	0	0	0	0	0		0	0	0	0	0	0	0	0	0	0	0	0	0	0	0	0	0	0	0	0
Vagococcus fluvialis	0	0	0	0	0	0	0	0	0	0	0	0	0	0	0	0	0	0.00175004	0	0		0	0	0	0	0	0	0	0	0	0	0	0	0	0	0	0	0	0	0	0

## Sheet: Table_S10
Table S10: Bacterial total count of each vaginal swab collected for the in vivo pilot study.
Sample	Bacterial total count
A-T0	5160000
A-T1	2520000
B-T0	12320000
B-T1	11230000
C-T0	30720000
C-T1	15180000
D-T0	3030000
D-T1	2440000
E-T0	9090000
E-T1	3710000
F-T0	27140000
F-T1	28180000
G-T0	982000000
G-T1	80970000
H-T0	25700000
H-T1	10240000
I-T0	13380000
I-T1	36110000
L-T0	23260000
L-T1	2830000

[truncated: 2 more sheets: Table_S11, Table_S12]
